# Supplementary material for: (1E,2E)-1,2-Bis(2,3,4-trimeth­oxy­benzyl­idene)hydrazine
Source: Acta Crystallogr Sect E Struct Rep Online. 2010 Sep 15;66(Pt 10):o2557. doi: 10.1107/S160053681003518X (PMC2983268; doi:10.1107/S160053681003518X)
Supplement: Supplementary file 1 [file e-66-o2557-sup1.cif]

##############################################################################
###                                                                        ###
###        Electronic paper (Acta Crystallographica Section E)             ###
###                                                                        ###
##############################################################################
#                                                                            #
# This CIF contains the data in a paper accepted for publication in Acta     #
# Crystallographica Section E. It conforms to the requirements of Notes      #
# for Authors for Section E, and has been peer reviewed under the auspices   #
# of the IUCr Commission on Journals.                                        #
#                                                                            #
# Full details of the Crystallographic Information File format               #
# are given in the paper "The Crystallographic Information File (CIF):       #
# a New Standard Archive File for Crystallography" by S. R. Hall, F. H.      #
# Allen and I. D. Brown [Acta Cryst. (1991), A47, 655-685].                  #
#                                                                            #
# The current version of the core CIF dictionary is obtainable from          #
# ftp://ftp.iucr.org/pub/cif_core.dic. The current version number is 2.4.    #
#                                                                            #
# Software is freely available for graphical display of the structure(s) in  #
# this CIF.  For information consult the CIF home page http://www.iucr.org/  #
# cif/home.html                                                              #
#                                                                            #
# This file may be used for bona fide research purposes within the           #
# scientific community so long as proper attribution is given to the journal # 
# article from which it was obtained.                                        #
#                                                                            #
##############################################################################
                                             
data_I
_audit_creation_method     SHELXL-97
_chemical_name_systematic
;
(1<i>E</i>,2<i>E</i>)-1,2-Bis(2,3,4-trimethoxybenzylidene)hydrazine
;
_chemical_name_common     ?
_chemical_formula_moiety     'C20 H24 N2 O6'
_chemical_formula_sum     'C20 H24 N2 O6'
_chemical_formula_iupac     'C20 H24 N2 O6'
_chemical_formula_weight     388.41
_chemical_melting_point     ?
_symmetry_cell_setting     monoclinic
_symmetry_space_group_name_H-M     'P 21/n'
loop_
    _symmetry_equiv_pos_as_xyz
    'x, y, z'
    '-x+1/2, y+1/2, -z+1/2'
    '-x, -y, -z'
    'x-1/2, -y-1/2, z-1/2'
_cell_length_a     10.0380(9)
_cell_length_b     7.0713(7)
_cell_length_c     13.9586(14)
_cell_angle_alpha     90.00
_cell_angle_beta     102.800(2)
_cell_angle_gamma     90.00
_cell_volume     966.18(16)
_cell_formula_units_Z     2
_cell_measurement_reflns_used     1770
_cell_measurement_theta_min     2.82
_cell_measurement_theta_max     27.07
_cell_measurement_temperature     100(2)
_exptl_crystal_description     plate
_exptl_crystal_colour     yellow
_exptl_crystal_size_max     0.60
_exptl_crystal_size_mid     0.36
_exptl_crystal_size_min     0.04
_exptl_crystal_density_diffrn     1.335
_exptl_crystal_density_meas     ?
_exptl_crystal_density_method     'not measured'
_exptl_crystal_F_000     412
_exptl_absorpt_coefficient_mu     0.099
_exptl_absorpt_correction_type     multi-scan
_exptl_absorpt_process_details     '(SADABS; Sheldrick, 1996)'
_exptl_absorpt_correction_T_min     0.9429
_exptl_absorpt_correction_T_max     0.9960
_exptl_special_details
;
;
_diffrn_ambient_temperature     100(2)
_diffrn_radiation_type     MoK\a
_diffrn_radiation_wavelength     0.71073
_diffrn_radiation_source     'fine-focus sealed tube'
_diffrn_radiation_monochromator     graphite
_diffrn_measurement_device_type     'Bruker SMART CCD area-detector'
_diffrn_measurement_method     '\w scans'
_diffrn_detector_area_resol_mean     ?
_diffrn_reflns_number     6576
_diffrn_reflns_av_R_equivalents     0.0329
_diffrn_reflns_av_sigmaI/netI     0.0384
_diffrn_reflns_theta_min     2.28
_diffrn_reflns_theta_max     27.46
_diffrn_reflns_theta_full     25.00
_diffrn_measured_fraction_theta_max     0.996
_diffrn_measured_fraction_theta_full     0.996
_diffrn_reflns_limit_h_min     -13
_diffrn_reflns_limit_h_max     12
_diffrn_reflns_limit_k_min     0
_diffrn_reflns_limit_k_max     9
_diffrn_reflns_limit_l_min     0
_diffrn_reflns_limit_l_max     18
_diffrn_standards_number     ?
_diffrn_standards_interval_count     ?
_diffrn_standards_interval_time     ?
_diffrn_standards_decay_%     ?
_refine_special_details
;
Refinement of <i>F</i>^2^ against ALL reflections. The weighted <i>R</i>-factor
<i>wR</i> and goodness of fit <i>S</i> are based on <i>F</i>^2^, conventional
<i>R</i>-factors <i>R</i> are based on <i>F</i>, with <i>F</i> set to zero for
negative <i>F</i>^2^. The threshold expression of <i>F</i>^2^ >
\s(<i>F</i>^2^) is used only for calculating <i>R</i>-factors(gt) <i>etc</i>.
and is not relevant to the choice of reflections for refinement.
<i>R</i>-factors based on <i>F</i>^2^ are statistically about twice as large
as those based on <i>F</i>, and <i>R</i>- factors based on ALL data will be
even larger.
;
_reflns_number_total     2203
_reflns_number_gt     1846
_reflns_threshold_expression     I>2\s(I)
_refine_ls_structure_factor_coef     Fsqd
_refine_ls_matrix_type     full
_refine_ls_R_factor_all     0.0575
_refine_ls_R_factor_gt     0.0477
_refine_ls_wR_factor_gt     0.1166
_refine_ls_wR_factor_ref     0.1226
_refine_ls_goodness_of_fit_ref     1.046
_refine_ls_restrained_S_all     1.046
_refine_ls_number_reflns     2196
_refine_ls_number_parameters     130
_refine_ls_number_restraints     0
_refine_ls_hydrogen_treatment     constr
_refine_ls_weighting_scheme     calc
_refine_ls_weighting_details
         'calc w=1/[\s^2^(Fo^2^)+(0.0608P)^2^+0.3530P] where P=(Fo^2^+2Fc^2^)/3'
_atom_sites_solution_hydrogens     geom
_atom_sites_solution_primary     direct
_atom_sites_solution_secondary     difmap
_refine_ls_shift/su_max     0.000
_refine_ls_shift/su_mean     0.000
_refine_diff_density_max     0.349
_refine_diff_density_min     -0.201
_refine_ls_extinction_method     none
_refine_ls_extinction_coef     ?
loop_
    _atom_type_symbol
    _atom_type_description
    _atom_type_scat_dispersion_real
    _atom_type_scat_dispersion_imag
    _atom_type_scat_source
    'C' 'C' 0.0033 0.0016
                         'International Tables Vol C Tables 4.2.6.8 and 6.1.1.4'
    'H' 'H' 0.0000 0.0000
                         'International Tables Vol C Tables 4.2.6.8 and 6.1.1.4'
    'N' 'N' 0.0061 0.0033
                         'International Tables Vol C Tables 4.2.6.8 and 6.1.1.4'
    'O' 'O' 0.0106 0.0060
                         'International Tables Vol C Tables 4.2.6.8 and 6.1.1.4'
_computing_data_collection     'SMART (Bruker, 1998)'
_computing_cell_refinement     'SAINT-Plus (Bruker, 1998)'
_computing_data_reduction     'SAINT-Plus (Bruker, 1998)'
_computing_structure_solution     'SHELXS97 (Sheldrick, 2008)'
_computing_structure_refinement     'SHELXL97 (Sheldrick, 2008)'
_computing_molecular_graphics     'SHELXTL (Sheldrick, 2008)'
_computing_publication_material     'SHELXTL (Sheldrick, 2008)'
loop_
    _atom_site_type_symbol
    _atom_site_label
    _atom_site_fract_x
    _atom_site_fract_y
    _atom_site_fract_z
    _atom_site_U_iso_or_equiv
    _atom_site_adp_type
    _atom_site_calc_flag
    _atom_site_refinement_flags
    _atom_site_occupancy
    _atom_site_disorder_assembly
    _atom_site_disorder_group
    O O1 0.62846(10) 0.45681(14) 0.85047(7) 0.0180(2) Uani d . 1 . .
    O O2 0.61624(9) 0.20990(14) 0.70188(7) 0.0165(2) Uani d . 1 . .
    O O3 0.38623(10) 0.18335(14) 0.55439(7) 0.0175(2) Uani d . 1 . .
    C C10 0.15962(14) 0.4221(2) 0.54359(10) 0.0154(3) Uani d . 1 . .
    H H10 0.1582 0.3285 0.4945 0.018 Uiso calc R 1 . .
    C C1 0.29226(14) 0.5791(2) 0.69604(11) 0.0172(3) Uani d . 1 . .
    H H1 0.2190 0.6649 0.6944 0.021 Uiso calc R 1 . .
    C C2 0.40646(15) 0.5899(2) 0.77231(10) 0.0180(3) Uani d . 1 . .
    H H2 0.4113 0.6834 0.8218 0.022 Uiso calc R 1 . .
    C C3 0.51481(14) 0.4635(2) 0.77677(10) 0.0153(3) Uani d . 1 . .
    C C4 0.50841(13) 0.33003(19) 0.70148(10) 0.0146(3) Uani d . 1 . .
    C C5 0.39310(14) 0.32122(19) 0.62483(10) 0.0147(3) Uani d . 1 . .
    C C6 0.28211(14) 0.44466(19) 0.62113(10) 0.0149(3) Uani d . 1 . .
    C C7 0.64403(15) 0.6012(2) 0.92428(11) 0.0202(3) Uani d . 1 . .
    H H7A 0.6488 0.7252 0.8938 0.030 Uiso calc R 1 . .
    H H7B 0.7282 0.5789 0.9740 0.030 Uiso calc R 1 . .
    H H7C 0.5657 0.5983 0.9555 0.030 Uiso calc R 1 . .
    C C8 0.60816(16) 0.0407(2) 0.75753(11) 0.0218(3) Uani d . 1 . .
    H H8A 0.6081 0.0745 0.8256 0.033 Uiso calc R 1 . .
    H H8B 0.6871 -0.0401 0.7563 0.033 Uiso calc R 1 . .
    H H8C 0.5238 -0.0274 0.7286 0.033 Uiso calc R 1 . .
    C C9 0.44808(17) 0.2382(2) 0.47521(11) 0.0250(4) Uani d . 1 . .
    H H9A 0.3970 0.3440 0.4393 0.038 Uiso calc R 1 . .
    H H9B 0.4466 0.1309 0.4305 0.038 Uiso calc R 1 . .
    H H9C 0.5428 0.2769 0.5017 0.038 Uiso calc R 1 . .
    N N1 0.05345(12) 0.52567(17) 0.53984(8) 0.0165(3) Uani d . 1 . .
loop_
    _atom_site_aniso_label
    _atom_site_aniso_U_11
    _atom_site_aniso_U_22
    _atom_site_aniso_U_33
    _atom_site_aniso_U_12
    _atom_site_aniso_U_13
    _atom_site_aniso_U_23
    O1 0.0149(5) 0.0161(5) 0.0206(5) 0.0020(4) -0.0011(4) -0.0043(4)
    O2 0.0135(5) 0.0140(5) 0.0223(5) 0.0028(4) 0.0046(4) 0.0010(4)
    O3 0.0191(5) 0.0148(5) 0.0188(5) -0.0001(4) 0.0043(4) -0.0027(4)
    C10 0.0161(6) 0.0143(7) 0.0160(6) 0.0000(5) 0.0043(5) 0.0016(5)
    C1 0.0152(7) 0.0160(7) 0.0206(7) 0.0040(5) 0.0045(5) 0.0010(5)
    C2 0.0199(7) 0.0159(7) 0.0183(7) 0.0008(6) 0.0043(6) -0.0041(5)
    C3 0.0119(6) 0.0155(7) 0.0175(7) -0.0021(5) 0.0014(5) 0.0012(5)
    C4 0.0130(6) 0.0130(7) 0.0189(7) 0.0015(5) 0.0055(5) 0.0020(5)
    C5 0.0167(6) 0.0128(7) 0.0155(6) -0.0011(5) 0.0055(5) 0.0002(5)
    C6 0.0136(6) 0.0146(7) 0.0164(6) -0.0006(5) 0.0028(5) 0.0025(5)
    C7 0.0203(7) 0.0190(7) 0.0196(7) -0.0001(6) 0.0009(6) -0.0035(6)
    C8 0.0277(8) 0.0176(8) 0.0212(7) 0.0069(6) 0.0082(6) 0.0040(6)
    C9 0.0320(8) 0.0244(8) 0.0206(7) 0.0016(7) 0.0098(6) -0.0024(6)
    N1 0.0146(6) 0.0185(6) 0.0154(6) -0.0004(5) 0.0012(5) 0.0020(5)
_geom_special_details
;
All e.s.d.'s (except the e.s.d. in the dihedral angle between two l.s. planes)
are estimated using the full covariance matrix. The cell e.s.d.'s are taken
into account individually in the estimation of e.s.d.'s in distances, angles
and torsion angles; correlations between e.s.d.'s in cell parameters are only
used when they are defined by crystal symmetry. An approximate (isotropic)
treatment of cell e.s.d.'s is used for estimating e.s.d.'s involving l.s.
planes.
;
loop_
    _geom_bond_atom_site_label_1
    _geom_bond_atom_site_label_2
    _geom_bond_site_symmetry_2
    _geom_bond_distance
    _geom_bond_publ_flag
    O1 C3 . 1.3572(16) ?
    O1 C7 . 1.4344(17) ?
    O2 C4 . 1.3750(16) ?
    O2 C8 . 1.4383(17) ?
    O3 C5 . 1.3755(17) ?
    O3 C9 . 1.4357(18) ?
    C10 N1 . 1.2846(19) y
    C10 C6 . 1.4556(19) ?
    C10 H10 . 0.9500 ?
    C1 C2 . 1.383(2) ?
    C1 C6 . 1.400(2) ?
    C1 H1 . 0.9500 ?
    C2 C3 . 1.398(2) ?
    C2 H2 . 0.9500 ?
    C3 C4 . 1.4036(19) ?
    C4 C5 . 1.3926(19) ?
    C5 C6 . 1.4072(19) ?
    C7 H7A . 0.9800 ?
    C7 H7B . 0.9800 ?
    C7 H7C . 0.9800 ?
    C8 H8A . 0.9800 ?
    C8 H8B . 0.9800 ?
    C8 H8C . 0.9800 ?
    C9 H9A . 0.9800 ?
    C9 H9B . 0.9800 ?
    C9 H9C . 0.9800 ?
    N1 N1 3_566 1.411(2) y
loop_
    _geom_angle_atom_site_label_1
    _geom_angle_atom_site_label_2
    _geom_angle_atom_site_label_3
    _geom_angle_site_symmetry_1
    _geom_angle_site_symmetry_3
    _geom_angle
    _geom_angle_publ_flag
    C3 O1 C7 . . 117.32(11) ?
    C4 O2 C8 . . 112.18(11) ?
    C5 O3 C9 . . 113.41(11) ?
    N1 C10 C6 . . 121.62(13) y
    N1 C10 H10 . . 119.2 ?
    C6 C10 H10 . . 119.2 ?
    C2 C1 C6 . . 121.54(13) ?
    C2 C1 H1 . . 119.2 ?
    C6 C1 H1 . . 119.2 ?
    C1 C2 C3 . . 120.20(13) ?
    C1 C2 H2 . . 119.9 ?
    C3 C2 H2 . . 119.9 ?
    O1 C3 C2 . . 124.83(13) ?
    O1 C3 C4 . . 115.81(12) ?
    C2 C3 C4 . . 119.36(12) ?
    O2 C4 C5 . . 119.67(12) ?
    O2 C4 C3 . . 120.47(12) ?
    C5 C4 C3 . . 119.85(12) ?
    O3 C5 C4 . . 118.84(12) ?
    O3 C5 C6 . . 119.97(12) ?
    C4 C5 C6 . . 121.13(13) ?
    C1 C6 C5 . . 117.88(13) ?
    C1 C6 C10 . . 122.64(13) ?
    C5 C6 C10 . . 119.40(13) ?
    O1 C7 H7A . . 109.5 ?
    O1 C7 H7B . . 109.5 ?
    H7A C7 H7B . . 109.5 ?
    O1 C7 H7C . . 109.5 ?
    H7A C7 H7C . . 109.5 ?
    H7B C7 H7C . . 109.5 ?
    O2 C8 H8A . . 109.5 ?
    O2 C8 H8B . . 109.5 ?
    H8A C8 H8B . . 109.5 ?
    O2 C8 H8C . . 109.5 ?
    H8A C8 H8C . . 109.5 ?
    H8B C8 H8C . . 109.5 ?
    O3 C9 H9A . . 109.5 ?
    O3 C9 H9B . . 109.5 ?
    H9A C9 H9B . . 109.5 ?
    O3 C9 H9C . . 109.5 ?
    H9A C9 H9C . . 109.5 ?
    H9B C9 H9C . . 109.5 ?
    C10 N1 N1 . 3_566 111.38(15) ?
loop_
    _geom_torsion_atom_site_label_1
    _geom_torsion_atom_site_label_2
    _geom_torsion_atom_site_label_3
    _geom_torsion_atom_site_label_4
    _geom_torsion_site_symmetry_1
    _geom_torsion_site_symmetry_2
    _geom_torsion_site_symmetry_3
    _geom_torsion_site_symmetry_4
    _geom_torsion
    _geom_torsion_publ_flag
    C6 C1 C2 C3 . . . . -0.8(2) ?
    C7 O1 C3 C2 . . . . -6.1(2) ?
    C7 O1 C3 C4 . . . . 174.78(12) ?
    C1 C2 C3 O1 . . . . -177.00(13) ?
    C1 C2 C3 C4 . . . . 2.1(2) ?
    C8 O2 C4 C5 . . . . -93.85(15) ?
    C8 O2 C4 C3 . . . . 87.29(15) ?
    O1 C3 C4 O2 . . . . -3.77(19) ?
    C2 C3 C4 O2 . . . . 177.08(13) ?
    O1 C3 C4 C5 . . . . 177.38(12) ?
    C2 C3 C4 C5 . . . . -1.8(2) ?
    C9 O3 C5 C4 . . . . -87.17(15) ?
    C9 O3 C5 C6 . . . . 95.76(15) ?
    O2 C4 C5 O3 . . . . 4.25(19) ?
    C3 C4 C5 O3 . . . . -176.89(12) ?
    O2 C4 C5 C6 . . . . -178.71(12) ?
    C3 C4 C5 C6 . . . . 0.2(2) ?
    C2 C1 C6 C5 . . . . -0.9(2) ?
    C2 C1 C6 C10 . . . . 175.88(13) ?
    O3 C5 C6 C1 . . . . 178.16(12) ?
    C4 C5 C6 C1 . . . . 1.1(2) ?
    O3 C5 C6 C10 . . . . 1.3(2) ?
    C4 C5 C6 C10 . . . . -175.69(12) ?
    N1 C10 C6 C1 . . . . 0.1(2) ?
    N1 C10 C6 C5 . . . . 176.74(13) ?
    C6 C10 N1 N1 . . . 3_566 -178.28(13) ?
loop_
    _geom_hbond_atom_site_label_D
    _geom_hbond_atom_site_label_H
    _geom_hbond_atom_site_label_A
    _geom_hbond_site_symmetry_A
    _geom_hbond_distance_DH
    _geom_hbond_distance_HA
    _geom_hbond_distance_DA
    _geom_hbond_angle_DHA
    C7 H7B O3 4_666 0.98 2.54 3.3620(18) 142.0
    C8 H8B O1 2_646 0.98 2.62 3.3735(19) 133.6
    C8 H8B O2 2_646 0.98 2.62 3.5711(18) 164.3
data_global
_journal_date_recd_electronic     2010-08-25
_journal_date_accepted     2010-08-31
_journal_name_full     'Acta Crystallographica, Section E'
_journal_year     2010
_journal_volume     66
_journal_issue     10
_journal_page_first     o2557
_journal_page_last     o2557
_journal_paper_category     QO
_journal_coeditor_code     BT5339
_publ_contact_author_name     'Ray J. Butcher'
_publ_contact_author_address
;
Department of Chemistry
Howard University
525 College Street NW
Washington DC 20059
USA
;
_publ_contact_author_email     'rbutcher99@yahoo.com'
_publ_contact_author_fax     '202-806-5442'
_publ_contact_author_phone     '202-806-9892'
_publ_section_title
;
(1<i>E</i>,2<i>E</i>)-1,2-Bis(2,3,4-trimethoxybenzylidene)hydrazine
;
loop_
    _publ_author_name
    _publ_author_footnote
    _publ_author_address
    'Hamid, Malai Haniti S. A.' ?
;
Faculty of Science,
Universiti Brunei Darussalam,
Jln Tungku Link,
BE 1410,
Negara Brunei Darussalam
;
    'Ali, Mohammad Akbar' .
;
Faculty of Science,
Universiti Brunei Darussalam,
Jln Tungku Link,
BE 1410,
Negara Brunei Darussalam
;
    'Mirza, Aminul Huq' .
;
Faculty of Science,
Universiti Brunei Darussalam,
Jln Tungku Link,
BE 1410,
Negara Brunei Darussalam
;
    'Len, Gan Ai' .
;
Faculty of Science,
Universiti Brunei Darussalam,
Jln Tungku Link,
BE 1410,
Negara Brunei Darussalam
;
    'Butcher, Ray J.' .
;
Department of Chemistry
Howard University
525 College Street NW
Washington
DC 20059
USA
;
