# Supplementary material for: (1E,2E)-1,2-Bis(2,3,4-trimeth­oxy­benzyl­idene)hydrazine
Source: Acta Crystallogr Sect E Struct Rep Online. 2010 Sep 15;66(Pt 10):o2557. doi: 10.1107/S160053681003518X (PMC2983268; doi:10.1107/S160053681003518X)
Supplement: Supplementary file 2 [file e-66-o2557-Isup2.hkl]

# 
# h,k,l, Fc-squared, Fo-squared, sigma(Fo-squared) and status flag 
# 
data_I
_shelx_title ' A066 in P2(1)/n' 
_shelx_refln_list_code          4 
_shelx_F_calc_maximum      121.43 
_exptl_crystal_F_000       412.00 
_reflns_d_resolution_high  0.7705 
 
loop_ 
 _symmetry_equiv_pos_as_xyz 
 'x, y, z' 
 '-x+1/2, y+1/2, -z+1/2' 
 '-x, -y, -z' 
 'x-1/2, -y-1/2, z-1/2' 
 
_cell_length_a    10.0380 
_cell_length_b     7.0713 
_cell_length_c    13.9586 
_cell_angle_alpha  90.000 
_cell_angle_beta  102.800 
_cell_angle_gamma  90.000 
 
_shelx_F_squared_multiplier     1.000 
 
loop_ 
 _refln_index_h 
 _refln_index_k 
 _refln_index_l 
 _refln_F_squared_calc 
 _refln_F_squared_meas 
 _refln_F_squared_sigma 
 _refln_observed_status 
   2   0   0     2581.71     2580.29     47.55 o 
   4   0   0     4634.91     4712.50    150.05 o 
   6   0   0       78.59       75.00      4.46 o 
   8   0   0      957.05      916.97     25.65 o 
  10   0   0      217.22      202.99     10.19 o 
  12   0   0      201.11      194.91     11.34 o 
   1   1   0      483.45      549.65      9.50 o 
   2   1   0       53.39       49.34      1.37 o 
   3   1   0      120.72      134.02      3.35 o 
   4   1   0      154.62      170.34      3.19 o 
   5   1   0      472.19      507.25      8.82 o 
   6   1   0       26.85       29.04      1.65 o 
   7   1   0       34.23       38.26      3.82 o 
   8   1   0        2.72        3.80      1.37 o 
   9   1   0      583.12      550.15     12.88 o 
  10   1   0        3.07        2.96      1.62 o 
  11   1   0        0.09        0.38      1.69 o 
  12   1   0       34.34       41.57      4.18 o 
   0   2   0     1507.51     1790.70     50.63 o 
   1   2   0      122.66      124.31      6.32 o 
   2   2   0      298.16      314.85      5.86 o 
   3   2   0       84.22       98.85      3.61 o 
   4   2   0      222.38      266.61      5.10 o 
   5   2   0      532.50      534.17      9.06 o 
   6   2   0       76.52       85.97      3.61 o 
   7   2   0       13.69       15.38      1.96 o 
   8   2   0       39.05       34.44      4.33 o 
   9   2   0       15.91       14.98      2.64 o 
  10   2   0       27.59       40.47      4.10 o 
  11   2   0       76.60       75.70      7.64 o 
  12   2   0        2.11        2.19      3.05 o 
   1   3   0       12.20       16.53      2.46 o 
   2   3   0      922.68      993.27     19.76 o 
   3   3   0      622.28      696.39     14.74 o 
   4   3   0       28.79       29.54      1.83 o 
   5   3   0       38.47       41.12      1.90 o 
   6   3   0       26.83       26.40      1.67 o 
   7   3   0       43.47       40.07      2.60 o 
   8   3   0        1.88        6.06      3.43 o 
   9   3   0      134.06      131.41      9.08 o 
  10   3   0        0.88        6.07      2.73 o 
  11   3   0       48.66       55.62      6.78 o 
  12   3   0       71.53       78.12      8.51 o 
   0   4   0      248.17      255.81      7.89 o 
   1   4   0        3.17        4.30      1.08 o 
   2   4   0      344.11      319.23      8.60 o 
   3   4   0      254.12      291.00      8.00 o 
   4   4   0        6.40        6.17      1.43 o 
   5   4   0       11.10       10.56      1.58 o 
   6   4   0       39.24       47.11      2.94 o 
   7   4   0       31.73       24.06      2.92 o 
   8   4   0        0.19        1.14      3.30 o 
   9   4   0        7.02        6.50      3.05 o 
  10   4   0       19.34       24.46      9.23 o 
  11   4   0       77.38       90.44      8.79 o 
   1   5   0      425.09      413.40     10.44 o 
   2   5   0      865.80      878.37     23.14 o 
   3   5   0      269.71      263.00      8.29 o 
   4   5   0       12.91       12.69      2.01 o 
   5   5   0      317.92      282.69      7.77 o 
   6   5   0      893.36      801.88     16.45 o 
   7   5   0      132.03      115.53      6.23 o 
   8   5   0       20.44       16.64      3.63 o 
   9   5   0       29.77       32.76      5.44 o 
  10   5   0       77.75       76.99      8.24 o 
   0   6   0       36.28       26.07      5.32 o 
   1   6   0        1.98        1.80      1.87 o 
   2   6   0      311.96      312.10     18.36 o 
   3   6   0       45.84       45.67      3.79 o 
   4   6   0        7.15       10.05      2.12 o 
   5   6   0        8.53       10.72      1.97 o 
   6   6   0        3.11        0.62      1.56 o 
   7   6   0      151.36      168.07     10.13 o 
   8   6   0      112.17      104.27     12.12 o 
   9   6   0      107.47      127.96     10.28 o 
   1   7   0       13.17       10.66      3.01 o 
   2   7   0        1.27        0.16      2.52 o 
   3   7   0        0.01       -0.81      1.63 o 
   4   7   0        0.00        2.45      2.31 o 
   5   7   0       46.00       46.93      4.43 o 
   6   7   0       14.10       16.43      4.15 o 
   7   7   0      186.35      179.43      8.45 o 
   8   7   0      190.11      207.56     11.86 o 
   0   8   0      730.27      630.13     30.79 o 
   1   8   0       20.14       22.53      4.20 o 
   2   8   0       17.08       14.69      3.86 o 
   3   8   0       56.96       56.58      9.46 o 
   4   8   0       89.67       97.85      8.14 o 
   5   8   0       57.96       63.75      6.82 o 
   6   8   0        1.64        1.40      3.03 o 
   1   9   0       73.77       81.03     10.00 o 
   2   9   0        1.61       -0.59      2.83 o 
 -11   0   1      163.39      159.53      9.72 o 
  -9   0   1     2523.21     2494.39     60.69 o 
  -7   0   1      387.04      355.58     12.12 o 
  -3   0   1     4111.12     3820.56    136.07 o 
  -1   0   1        7.28        2.80      0.92 o 
   1   0   1       59.26       58.21      1.91 o 
   3   0   1      780.90      799.50     28.22 o 
   5   0   1      233.13      228.39     20.63 o 
   7   0   1      171.50      166.94      7.70 o 
   9   0   1        1.02        3.18      2.20 o 
  11   0   1        2.42        3.56      2.54 o 
 -12   1   1        4.92        3.34      2.13 o 
 -11   1   1       25.20       27.28      3.40 o 
 -10   1   1        1.15        0.40      1.50 o 
  -9   1   1      361.53      321.66     13.16 o 
  -8   1   1      146.99      133.76      5.04 o 
  -7   1   1       50.85       48.11      2.22 o 
  -6   1   1       56.66       53.92      1.77 o 
  -5   1   1      225.03      220.91      4.10 o 
  -4   1   1      895.04      970.66     14.80 o 
  -3   1   1     1028.33      997.14     14.77 o 
  -2   1   1      572.65      583.54     11.13 o 
  -1   1   1     5510.79     6044.72     90.77 o 
   0   1   1      305.29      320.79      8.02 o 
   1   1   1      229.60      250.01      4.50 o 
   2   1   1      132.37      141.18      2.56 o 
   3   1   1     1043.92     1077.95     14.46 o 
   4   1   1      493.69      520.71      8.72 o 
   5   1   1      178.36      138.49      3.42 o 
   6   1   1       20.42       31.37      2.66 o 
   7   1   1      527.57      491.38     10.96 o 
   8   1   1     2079.55     1965.53     34.37 o 
   9   1   1      418.04      407.94     10.59 o 
  10   1   1       32.90       38.57      3.64 o 
  11   1   1        3.98        3.76      1.99 o 
  12   1   1       16.37       24.09      3.68 o 
 -12   2   1       48.30       44.22      6.29 o 
 -11   2   1       58.46       63.89      7.06 o 
 -10   2   1        0.24        1.51      1.73 o 
  -9   2   1      123.20      112.65      7.14 o 
  -8   2   1       25.04       19.08      2.41 o 
  -7   2   1      155.08      144.57      6.00 o 
  -6   2   1      650.68      659.87     24.43 o 
  -5   2   1      248.82      269.33      5.33 o 
  -4   2   1     1628.88     1803.64     26.00 o 
  -3   2   1      455.33      480.30      8.58 o 
  -2   2   1       22.56       17.12      0.95 o 
  -1   2   1     6475.80     6984.92    121.48 o 
   0   2   1      280.52      282.14      5.26 o 
   1   2   1     5400.16     5833.74     79.06 o 
   2   2   1     1277.43     1368.39     21.83 o 
   3   2   1      198.68      214.10      4.58 o 
   4   2   1      231.04      240.89      6.49 o 
   5   2   1     1222.18     1271.91     19.16 o 
   6   2   1      131.84      148.68      3.36 o 
   7   2   1       14.45       10.81      1.72 o 
   8   2   1      249.08      226.56      9.84 o 
   9   2   1       16.77       17.79      2.47 o 
  10   2   1       21.29       25.54      3.05 o 
  11   2   1        9.13        9.63      3.62 o 
  12   2   1        4.52        4.35      3.52 o 
 -12   3   1        9.33        7.93      3.41 o 
 -11   3   1       11.40       16.71      3.93 o 
 -10   3   1        5.09        6.77      2.67 o 
  -9   3   1        0.22        1.24      1.88 o 
  -8   3   1       13.60       18.29      2.42 o 
  -7   3   1        0.69        3.90      1.12 o 
  -6   3   1      408.43      435.68      8.18 o 
  -5   3   1       60.11       46.77      1.98 o 
  -4   3   1       15.17       24.83      1.43 o 
  -3   3   1       23.03       30.32      2.22 o 
  -2   3   1      410.98      421.64      9.60 o 
  -1   3   1        0.23       -0.25      0.49 o 
   0   3   1      618.61      646.11     11.21 o 
   1   3   1       96.33      115.75      4.72 o 
   2   3   1      125.46      135.08      4.40 o 
   3   3   1      713.04      787.55     16.41 o 
   4   3   1      213.96      244.68      5.04 o 
   5   3   1      431.58      429.17     10.30 o 
   6   3   1        3.40        6.86      1.00 o 
   7   3   1       87.79       94.64      5.82 o 
   8   3   1       57.89       49.51      5.71 o 
   9   3   1        2.22        2.78      2.54 o 
  10   3   1       66.24       61.74      7.03 o 
  11   3   1       32.93       39.17      6.09 o 
 -11   4   1       45.88       46.63      6.51 o 
 -10   4   1        0.25        3.24      2.71 o 
  -9   4   1       21.88       28.54      4.55 o 
  -8   4   1       14.36       16.87      8.89 o 
  -7   4   1       46.96       49.12      4.06 o 
  -6   4   1       98.45      100.51      5.05 o 
  -5   4   1       14.06       16.63      1.79 o 
  -4   4   1       17.49       24.00      2.37 o 
  -3   4   1       79.94       89.93      3.94 o 
  -2   4   1        0.73       -0.04      1.27 o 
  -1   4   1      356.06      381.07      7.53 o 
   0   4   1       30.69       27.22      1.61 o 
   1   4   1      315.15      363.78      9.09 o 
   2   4   1      175.55      158.16      5.31 o 
   3   4   1      508.29      537.25     12.62 o 
   4   4   1      378.92      352.93      9.32 o 
   5   4   1       28.83       27.19      2.26 o 
   6   4   1        0.06        0.09      0.96 o 
   7   4   1      147.45      137.72      6.21 o 
   8   4   1      141.51      138.27      8.82 o 
   9   4   1        2.60        5.49      2.79 o 
  10   4   1      194.62      194.01     22.26 o 
  11   4   1       88.24       80.83      8.60 o 
 -10   5   1       18.07       21.24      4.75 o 
  -9   5   1       76.58       76.21      7.75 o 
  -8   5   1       26.03       26.25      4.56 o 
  -7   5   1       94.09       81.28      5.39 o 
  -6   5   1      163.79      146.79      5.36 o 
  -5   5   1       90.56       90.98      4.73 o 
  -4   5   1       37.40       39.47      3.30 o 
  -3   5   1      143.23      132.51      5.33 o 
  -2   5   1        4.18        3.99      1.77 o 
  -1   5   1      194.13      182.57      5.98 o 
   0   5   1       25.30       30.37      1.85 o 
   1   5   1       14.08       13.86      1.90 o 
   2   5   1      122.87      130.58      8.40 o 
   3   5   1        0.01        0.73      1.16 o 
   4   5   1       50.32       40.10      3.27 o 
   5   5   1       20.54       26.55      3.32 o 
   6   5   1      215.35      183.98      6.13 o 
   7   5   1        0.04        1.82      1.83 o 
   8   5   1        0.87        1.67      2.36 o 
   9   5   1        0.13       -0.06      2.57 o 
  10   5   1        9.52        9.24      3.78 o 
  -9   6   1        0.26        1.82      3.18 o 
  -8   6   1        2.94        1.27      2.43 o 
  -7   6   1      365.60      329.89     22.97 o 
  -6   6   1       98.07       75.00      4.94 o 
  -5   6   1       14.34       14.24      2.17 o 
  -4   6   1      122.89      116.85      5.66 o 
  -3   6   1      418.71      378.55     41.26 o 
  -2   6   1      102.90      101.29      5.31 o 
  -1   6   1      147.06      144.37      7.68 o 
   0   6   1       21.05       27.29      3.75 o 
   1   6   1        9.92       10.98      2.68 o 
   2   6   1       75.32       70.39      8.89 o 
   3   6   1       58.94       63.02      4.34 o 
   4   6   1      103.41       98.65      5.26 o 
   5   6   1      241.31      234.95      8.39 o 
   6   6   1       73.11       71.76      4.45 o 
   7   6   1       95.69      105.94      6.66 o 
   8   6   1        1.72        1.53      3.18 o 
   9   6   1      108.43      108.15      9.76 o 
  -8   7   1       52.07       51.87      6.80 o 
  -7   7   1       45.06       54.55      6.32 o 
  -6   7   1        7.71        8.38      2.12 o 
  -5   7   1      336.39      331.37      9.61 o 
  -4   7   1       13.68       15.52      4.80 o 
  -3   7   1        1.44       -0.69      1.74 o 
  -2   7   1      413.90      382.70     14.76 o 
  -1   7   1     1662.57     1546.34     41.13 o 
   0   7   1        6.25        9.08      2.87 o 
   1   7   1      310.69      300.24     12.65 o 
   2   7   1        1.85        3.12      3.10 o 
   3   7   1       52.08       60.39      5.99 o 
   4   7   1       15.66       14.48      3.20 o 
   5   7   1       75.88       70.57      5.28 o 
   6   7   1       42.09       44.63      4.72 o 
   7   7   1      376.79      373.40     12.98 o 
   8   7   1      140.51      127.52     10.33 o 
  -6   8   1       46.95       54.68      5.21 o 
  -5   8   1       26.55       35.92      4.27 o 
  -4   8   1        1.66        1.42      2.36 o 
  -3   8   1        1.20        3.31      2.48 o 
  -2   8   1      235.12      223.16     11.51 o 
  -1   8   1        1.49        5.26      2.59 o 
   0   8   1      453.48      426.71     24.14 o 
   1   8   1       91.27      102.01      8.25 o 
   2   8   1       51.47       52.62     10.11 o 
   3   8   1       60.83       53.75      8.41 o 
   4   8   1        0.42        2.72      3.08 o 
   5   8   1        1.26        0.92      2.67 o 
   6   8   1        1.72        4.58      3.39 o 
  -2   9   1        0.55        4.30      2.72 o 
  -1   9   1       14.30       16.15      4.27 o 
   0   9   1       61.84       60.32     16.62 o 
   1   9   1       87.27       96.61      8.87 o 
   2   9   1       16.34       16.25      4.23 o 
 -12   0   2        4.64        3.64      3.20 o 
 -10   0   2     2551.52     2503.94     61.84 o 
  -8   0   2      118.70      120.45      6.70 o 
  -4   0   2      436.87      414.72     11.80 o 
  -2   0   2     3796.25     3240.00    301.66 o 
   0   0   2      745.26      761.17     24.14 o 
   2   0   2     1770.76     1874.51     60.52 o 
   4   0   2      994.46     1163.24     40.67 o 
   6   0   2      332.23      320.02     11.03 o 
   8   0   2     1215.40     1127.23     30.54 o 
  10   0   2      153.54      125.56     10.11 o 
  12   0   2        4.78        7.23      3.55 o 
 -12   1   2       52.94       65.71      5.22 o 
 -11   1   2       36.78       44.37      3.98 o 
 -10   1   2      490.65      480.61     13.16 o 
  -9   1   2       44.90       45.40      3.50 o 
  -8   1   2       67.61       62.72      3.73 o 
  -7   1   2        0.39        1.67      0.78 o 
  -6   1   2      235.80      237.20      5.24 o 
  -5   1   2       63.06       73.03      3.24 o 
  -4   1   2        1.34        1.61      0.60 o 
  -3   1   2      518.62      494.24     10.09 o 
  -2   1   2     6225.36     6490.66     98.61 o 
  -1   1   2    14745.38    15504.53    187.94 o 
   0   1   2     3770.24     4091.69     69.45 o 
   1   1   2      266.13      260.95      5.67 o 
   2   1   2     3925.86     4168.35     57.15 o 
   3   1   2       50.41       59.01      1.60 o 
   4   1   2     3038.07     3261.54     41.80 o 
   5   1   2      442.13      467.04      8.36 o 
   6   1   2       66.11       63.46      2.32 o 
   7   1   2        2.83        1.19      1.15 o 
   8   1   2      541.02      512.34     11.94 o 
   9   1   2       89.33       86.19      4.88 o 
  10   1   2       14.51       16.11      2.57 o 
  11   1   2        5.80        8.78      2.26 o 
  12   1   2       38.45       49.73      4.73 o 
 -12   2   2       19.51       26.68      5.13 o 
 -11   2   2        2.32       -1.12      2.23 o 
 -10   2   2      510.74      461.27     13.37 o 
  -9   2   2        1.04        1.83      1.40 o 
  -8   2   2        3.60        3.57      1.42 o 
  -7   2   2       59.83       67.45      3.11 o 
  -6   2   2       22.65       20.00      1.43 o 
  -5   2   2       10.19       10.26      1.03 o 
  -4   2   2      224.58      241.71      5.22 o 
  -3   2   2        2.09        1.80      0.79 o 
  -2   2   2      794.95      820.61     13.66 o 
  -1   2   2     1104.63     1146.03     18.45 o 
   0   2   2      850.42      914.95     14.99 o 
   1   2   2      173.44      167.87      3.12 o 
   2   2   2       41.10       43.87      1.68 o 
   3   2   2      640.45      674.93     11.78 o 
   4   2   2      111.28      135.43      4.73 o 
   5   2   2       64.20       74.06      2.20 o 
   6   2   2       15.96       13.89      1.41 o 
   7   2   2      274.82      236.93      6.87 o 
   8   2   2       39.30       39.84      3.27 o 
   9   2   2        0.01        0.59      1.34 o 
  10   2   2        9.02        8.19      2.22 o 
  11   2   2        9.95       14.42      3.99 o 
  12   2   2        1.20        4.99      6.95 o 
 -12   3   2       99.44      118.50     15.11 o 
 -11   3   2       32.64       52.78     19.36 o 
 -10   3   2       11.70        8.32      4.85 o 
  -9   3   2        5.67        9.51      2.87 o 
  -8   3   2      325.44      281.23      7.43 o 
  -7   3   2        6.96        7.85      1.11 o 
  -6   3   2      101.48      109.40      3.51 o 
  -5   3   2       71.17       65.26      2.52 o 
  -4   3   2      299.01      316.71      6.03 o 
  -3   3   2       25.64       17.44      1.47 o 
  -2   3   2        7.92        8.37      0.91 o 
  -1   3   2      105.53      101.20      2.84 o 
   0   3   2      181.04      191.56      4.51 o 
   1   3   2      103.71      108.47      3.22 o 
   2   3   2      366.67      414.53      7.87 o 
   3   3   2        0.11        3.58      1.00 o 
   4   3   2       74.89       67.54      3.65 o 
   5   3   2        0.00        1.77      0.62 o 
   6   3   2        3.18        4.68      1.25 o 
   7   3   2       30.67       30.93      3.05 o 
   8   3   2        0.09       -1.02      2.04 o 
   9   3   2      153.71      141.81     16.04 o 
  10   3   2      113.82      122.37      9.61 o 
  11   3   2       76.96       96.35     10.73 o 
 -11   4   2        3.12        0.57      2.85 o 
 -10   4   2       11.17        8.64      3.13 o 
  -9   4   2        5.24       10.36      3.19 o 
  -8   4   2      226.73      171.62     10.18 o 
  -7   4   2      307.11      284.19      7.63 o 
  -6   4   2       63.96       61.84      3.65 o 
  -5   4   2      337.19      325.78      8.21 o 
  -4   4   2      379.89      349.07      8.18 o 
  -3   4   2      122.50      124.37      4.71 o 
  -2   4   2      259.08      255.92      5.53 o 
  -1   4   2      634.86      669.31     17.70 o 
   0   4   2        3.85        7.12      0.98 o 
   1   4   2     1175.83     1251.85     50.01 o 
   2   4   2       10.68       11.94      1.75 o 
   3   4   2      213.95      223.43      7.90 o 
   4   4   2      115.03      112.39      4.61 o 
   5   4   2       45.76       46.63      2.87 o 
   6   4   2       80.64       85.02      3.79 o 
   7   4   2        9.02       11.96      2.20 o 
   8   4   2      200.95      165.28      9.95 o 
   9   4   2        4.56        6.33      3.10 o 
  10   4   2        3.04        2.88      2.90 o 
  11   4   2      120.22      129.82     15.12 o 
 -10   5   2        9.77        8.67      3.56 o 
  -9   5   2       29.35       34.35      5.76 o 
  -8   5   2      144.28      122.62      6.68 o 
  -7   5   2        0.17        0.44      1.31 o 
  -6   5   2       24.56       30.88      2.82 o 
  -5   5   2      112.84      103.80      4.38 o 
  -4   5   2      474.13      423.20     24.57 o 
  -3   5   2      627.35      592.25     29.45 o 
  -2   5   2        0.07        1.91      1.11 o 
  -1   5   2        1.03        1.48      0.99 o 
   0   5   2      389.74      389.36      9.57 o 
   1   5   2       75.91       85.88      4.22 o 
   2   5   2      890.90      945.63     20.54 o 
   3   5   2       16.12       16.23      3.30 o 
   4   5   2        1.99        1.72      1.34 o 
   5   5   2        0.32        2.48      1.51 o 
   6   5   2       38.85       46.58      4.20 o 
   7   5   2      148.80      154.78      7.17 o 
   8   5   2       27.94       28.16      7.88 o 
   9   5   2        3.04        4.56      3.07 o 
  10   5   2       60.22       72.29     11.24 o 
  -9   6   2        1.68       -0.38      2.96 o 
  -8   6   2        1.02       -0.93      1.86 o 
  -7   6   2       15.50       18.83      4.38 o 
  -6   6   2        7.33        9.52      2.26 o 
  -5   6   2      118.10      112.55      5.05 o 
  -4   6   2      240.49      230.46      8.09 o 
  -3   6   2       87.37       89.63      5.81 o 
  -2   6   2      113.45      115.56      5.35 o 
  -1   6   2      400.18      361.33     13.56 o 
   0   6   2        0.02       -0.89      1.84 o 
   1   6   2        4.81        6.38      2.40 o 
   2   6   2        0.06        1.12      1.24 o 
   3   6   2      750.76      696.22     17.02 o 
   4   6   2        1.42        2.93      2.19 o 
   5   6   2       67.63       68.70      4.75 o 
   6   6   2      604.04      548.82     15.66 o 
   7   6   2      559.52      540.00     15.82 o 
   8   6   2       13.52        9.92      3.91 o 
   9   6   2       31.97       30.19      8.38 o 
  -8   7   2        5.95        9.52      3.00 o 
  -7   7   2       32.33       45.09      4.81 o 
  -6   7   2      101.09       96.98      5.41 o 
  -5   7   2        0.24        3.25      1.69 o 
  -4   7   2      102.80      112.57      7.99 o 
  -3   7   2       40.82       46.99      7.64 o 
  -2   7   2       68.47       57.76      6.02 o 
  -1   7   2      145.96      160.54     17.41 o 
   0   7   2        6.54        7.84      3.80 o 
   1   7   2      153.68      148.97      8.62 o 
   2   7   2       81.83       85.25      7.33 o 
   3   7   2        7.71        9.92      2.73 o 
   4   7   2        2.34        4.28      2.43 o 
   5   7   2       45.68       53.08      4.67 o 
   6   7   2        5.61        8.85      2.77 o 
   7   7   2       15.35        7.93      3.76 o 
  -6   8   2        0.45        0.91      2.17 o 
  -5   8   2       29.76       36.38      4.28 o 
  -4   8   2       29.73       37.80      8.19 o 
  -3   8   2        2.37        4.02      2.94 o 
  -2   8   2      225.95      223.02     22.39 o 
  -1   8   2       33.92       41.11      5.63 o 
   0   8   2       71.21       73.86      7.93 o 
   1   8   2       66.22       67.77     10.07 o 
   2   8   2       12.36       11.02      3.42 o 
   3   8   2       18.42       19.11      4.22 o 
   4   8   2       17.06       16.03      4.83 o 
   5   8   2        6.89       10.63      4.11 o 
  -2   9   2       43.58       38.13      6.58 o 
  -1   9   2      107.54       86.44      8.51 o 
   0   9   2      235.96      236.63     12.72 o 
   1   9   2        3.52       10.46      3.43 o 
 -13   0   3      106.47      121.10     10.22 o 
 -11   0   3      277.57      264.98     12.28 o 
  -9   0   3      106.08      121.10      7.37 o 
  -7   0   3      359.56      318.54     16.55 o 
  -5   0   3      820.25      849.18     31.61 o 
  -3   0   3      349.28      287.72     21.82 o 
  -1   0   3     1332.46     1408.45     25.01 o 
   1   0   3      644.43      640.49     15.47 o 
   3   0   3     1342.69     1416.86     47.61 o 
   5   0   3      410.71      399.92     17.63 o 
   7   0   3        0.42        1.16      1.76 o 
   9   0   3        5.10        5.17      2.42 o 
  11   0   3      159.58      177.04     10.25 o 
 -12   1   3        2.65        4.59      2.05 o 
 -11   1   3       39.24       45.03      3.99 o 
 -10   1   3      254.02      230.48      7.61 o 
  -9   1   3      136.14      130.81      5.25 o 
  -8   1   3        4.51        5.64      1.48 o 
  -7   1   3      144.17      138.98      4.03 o 
  -6   1   3      265.47      246.06      5.43 o 
  -5   1   3      297.24      325.92     10.22 o 
  -4   1   3      365.57      355.11      7.14 o 
  -3   1   3        2.05        2.38      1.15 o 
  -2   1   3    11146.86    11494.35    173.81 o 
  -1   1   3       50.61       59.09      2.06 o 
   0   1   3      373.03      346.21      7.06 o 
   1   1   3      968.71      976.19     15.90 o 
   2   1   3     1466.68     1551.26     24.85 o 
   3   1   3      354.07      331.37      5.41 o 
   4   1   3      899.38     1035.58     14.42 o 
   5   1   3       86.98       93.00      3.02 o 
   6   1   3      618.82      580.61     12.27 o 
   7   1   3      226.95      220.06      6.81 o 
   8   1   3       20.08       24.25      2.65 o 
   9   1   3       13.67       14.91      2.30 o 
  10   1   3       58.25       56.20      4.43 o 
  11   1   3        1.51        2.49      1.99 o 
 -12   2   3        9.73       13.52      3.98 o 
 -11   2   3      212.57      203.37      8.43 o 
 -10   2   3        4.06        5.52      1.97 o 
  -9   2   3      298.69      265.41      8.99 o 
  -8   2   3        4.10        4.70      1.35 o 
  -7   2   3       15.65       19.28      2.28 o 
  -6   2   3       58.75       51.35      4.10 o 
  -5   2   3     1814.54     1841.55     30.22 o 
  -4   2   3      230.91      269.16      5.93 o 
  -3   2   3        0.39        0.27      0.89 o 
  -2   2   3     4368.59     4764.69     64.23 o 
  -1   2   3       60.96       66.92      2.51 o 
   0   2   3      160.04      156.55      3.71 o 
   1   2   3        2.38        6.35      0.72 o 
   2   2   3      541.16      530.02      9.64 o 
   3   2   3      326.01      316.08      6.49 o 
   4   2   3       59.26       71.71      2.34 o 
   5   2   3       12.45       13.83      1.07 o 
   6   2   3     1154.57     1147.42     18.45 o 
   7   2   3     1794.25     1736.52     30.75 o 
   8   2   3       66.66       70.25      4.26 o 
   9   2   3      288.61      238.62      7.76 o 
  10   2   3      136.94      134.44      6.22 o 
  11   2   3        0.58        0.23      2.43 o 
 -12   3   3        1.93        1.32      5.79 o 
 -11   3   3       67.61       71.11      7.60 o 
 -10   3   3       23.66       29.03      4.66 o 
  -9   3   3        6.29       10.58      4.07 o 
  -8   3   3      100.87       98.98      5.16 o 
  -7   3   3      101.70       94.63      4.93 o 
  -6   3   3      182.05      183.79      7.73 o 
  -5   3   3       18.54       23.43      1.93 o 
  -4   3   3       51.08       46.04      1.93 o 
  -3   3   3      885.67      910.27     14.14 o 
  -2   3   3      472.95      499.97      8.02 o 
  -1   3   3      337.36      348.71      7.00 o 
   0   3   3     1331.00     1434.21     23.44 o 
   1   3   3      409.78      497.55      9.32 o 
   2   3   3      697.71      712.81     10.95 o 
   3   3   3     1049.17     1024.51     17.55 o 
   4   3   3       82.99       86.05      3.70 o 
   5   3   3       15.03       14.90      1.35 o 
   6   3   3        6.22        6.03      1.36 o 
   7   3   3      847.01      773.93     18.69 o 
   8   3   3       27.94       32.26      5.02 o 
   9   3   3      151.00      145.45     16.88 o 
  10   3   3       31.42       25.55      4.96 o 
  11   3   3       10.34       13.21      4.22 o 
 -11   4   3        9.13       20.52      4.60 o 
 -10   4   3       65.14       69.48      8.09 o 
  -9   4   3        0.03        2.19      2.34 o 
  -8   4   3       65.71       61.99      4.84 o 
  -7   4   3       95.15       94.52      5.51 o 
  -6   4   3       28.76       34.24      2.63 o 
  -5   4   3       39.55       38.55      2.73 o 
  -4   4   3        7.54        7.99      0.90 o 
  -3   4   3      166.80      150.86      4.87 o 
  -2   4   3        7.94        6.77      0.75 o 
  -1   4   3       40.95       40.44      2.08 o 
   0   4   3      382.77      430.70      8.61 o 
   1   4   3      488.72      521.41     11.24 o 
   2   4   3      458.17      494.13      9.57 o 
   3   4   3      126.33      123.95      3.51 o 
   4   4   3      338.59      337.82      9.32 o 
   5   4   3       80.66       82.88      5.40 o 
   6   4   3        2.10        2.23      1.72 o 
   7   4   3        8.55        9.61      3.16 o 
   8   4   3      178.64      179.84     10.34 o 
   9   4   3        0.66        0.09      2.77 o 
  10   4   3       66.82       75.44      8.43 o 
 -10   5   3        3.32        6.46      3.32 o 
  -9   5   3       68.27       57.14     12.28 o 
  -8   5   3       47.37       46.17      4.47 o 
  -7   5   3       45.65       42.87      3.90 o 
  -6   5   3       19.15       13.65      2.19 o 
  -5   5   3      150.59      141.19      5.14 o 
  -4   5   3       82.87       72.85      3.78 o 
  -3   5   3        4.42        0.99      1.84 o 
  -2   5   3       42.37       44.23      3.30 o 
  -1   5   3      225.68      221.98      5.53 o 
   0   5   3       22.29       29.58      3.06 o 
   1   5   3        1.47        3.01      1.44 o 
   2   5   3        4.66        4.49      1.49 o 
   3   5   3       56.56       59.34      4.57 o 
   4   5   3       24.81       25.74      4.16 o 
   5   5   3      132.04      143.78      5.99 o 
   6   5   3        2.63        0.75      1.67 o 
   7   5   3      140.74      124.66      9.15 o 
   8   5   3        5.75        8.21      3.18 o 
   9   5   3       17.68       21.54      7.28 o 
  -9   6   3        3.46        6.44      3.22 o 
  -8   6   3       78.60       96.13      9.02 o 
  -7   6   3       41.44       40.05      3.46 o 
  -6   6   3       48.89       52.89      3.83 o 
  -5   6   3        8.94       11.19      2.56 o 
  -4   6   3      176.94      165.08      6.75 o 
  -3   6   3     1172.58     1169.90     25.40 o 
  -2   6   3      900.88      868.86     31.13 o 
  -1   6   3      409.21      386.23     25.37 o 
   0   6   3       85.99       81.76     11.12 o 
   1   6   3        5.82        5.91      2.29 o 
   2   6   3       44.57       46.95      3.87 o 
   3   6   3        5.89        4.46      1.83 o 
   4   6   3      225.93      207.74      8.81 o 
   5   6   3       77.90       82.32      5.34 o 
   6   6   3      216.47      211.18     13.52 o 
   7   6   3       55.29       64.55      8.75 o 
   8   6   3        5.55       11.61      4.06 o 
  -8   7   3       62.98       71.24      6.16 o 
  -7   7   3       15.28       20.87      3.47 o 
  -6   7   3       38.58       39.73      5.70 o 
  -5   7   3       97.74       97.59      6.33 o 
  -4   7   3      166.95      158.83      9.10 o 
  -3   7   3      321.99      320.75     17.66 o 
  -2   7   3      289.13      263.63     12.03 o 
  -1   7   3       32.91       39.55      6.02 o 
   0   7   3        4.04        2.59      2.10 o 
   1   7   3      139.75      136.45     11.67 o 
   2   7   3       75.00       70.99      9.49 o 
   3   7   3       49.19       53.38      5.79 o 
   4   7   3       69.19       66.12      8.13 o 
   5   7   3       16.14       16.30      2.84 o 
   6   7   3      159.58      178.15      8.52 o 
   7   7   3        1.51        4.25      5.96 o 
  -6   8   3        2.91        9.37      2.90 o 
  -5   8   3       10.69       12.33      3.02 o 
  -4   8   3        1.24        0.85      4.56 o 
  -3   8   3       51.97       62.58      6.90 o 
  -2   8   3       30.43       26.24      5.60 o 
  -1   8   3      225.08      217.86     11.55 o 
   0   8   3      105.45       95.30      8.22 o 
   1   8   3       41.54       38.40      5.48 o 
   2   8   3      139.42      139.14     20.93 o 
   3   8   3       69.09       75.40      7.40 o 
   4   8   3      173.55      174.16     11.81 o 
   5   8   3      103.68       97.12      9.92 o 
  -1   9   3      178.36      193.96     16.70 o 
   0   9   3       49.61       48.39      6.50 o 
 -12   0   4        6.32        9.66      4.40 o 
 -10   0   4       51.69       53.48      6.03 o 
  -8   0   4       38.10       37.29      6.54 o 
  -6   0   4     1575.16     1676.12     58.63 o 
  -4   0   4       59.03       59.52      2.68 o 
  -2   0   4     1460.51     1462.97     33.13 o 
   2   0   4     3598.96     3816.20     84.09 o 
   4   0   4      211.00      251.04     12.24 o 
   6   0   4     1001.50      875.41     33.75 o 
   8   0   4      301.67      268.10     11.30 o 
  10   0   4       72.70       89.25      9.37 o 
 -12   1   4       91.09      108.42      7.07 o 
 -11   1   4      867.07      810.27     20.53 o 
 -10   1   4       64.27       67.62      4.45 o 
  -9   1   4       20.72       19.04      2.40 o 
  -8   1   4       70.33       75.24      3.22 o 
  -7   1   4      179.58      159.90      4.39 o 
  -6   1   4      276.64      279.54      7.53 o 
  -5   1   4      107.15       87.85      3.05 o 
  -4   1   4       73.76       68.75      2.53 o 
  -3   1   4      698.20      750.10     13.05 o 
  -2   1   4     3843.81     4110.34     55.63 o 
  -1   1   4     1044.01      993.69     14.47 o 
   0   1   4        0.68       -0.24      0.49 o 
   1   1   4      704.00      697.04     11.94 o 
   2   1   4       62.65       69.99      2.49 o 
   3   1   4     2368.43     2618.79     37.29 o 
   4   1   4      258.85      255.58      4.69 o 
   5   1   4      349.72      379.23      7.37 o 
   6   1   4       23.03       29.39      2.55 o 
   7   1   4       98.84       98.18      4.67 o 
   8   1   4       52.98       49.21      3.70 o 
   9   1   4        3.15        3.11      1.64 o 
  10   1   4        0.97        3.11      1.80 o 
  11   1   4        4.37        3.74      2.13 o 
 -12   2   4      188.50      190.74     11.62 o 
 -11   2   4      296.08      286.09     10.31 o 
 -10   2   4      393.07      387.24     11.91 o 
  -9   2   4        6.64        9.66      1.95 o 
  -8   2   4       15.09       16.62      1.93 o 
  -7   2   4       20.75       27.50      2.44 o 
  -6   2   4      207.05      175.06      4.94 o 
  -5   2   4       76.22       91.75      3.44 o 
  -4   2   4       33.99       28.73      1.83 o 
  -3   2   4      202.35      198.74      4.66 o 
  -2   2   4     4582.84     4843.71     65.48 o 
  -1   2   4      248.15      296.92      5.86 o 
   0   2   4        4.16        6.42      1.06 o 
   1   2   4       58.82       65.03      2.60 o 
   2   2   4     1053.72     1050.93     17.76 o 
   3   2   4       15.95       19.66      1.72 o 
   4   2   4        3.39        3.83      0.71 o 
   5   2   4      304.92      272.22      5.25 o 
   6   2   4       83.37       76.42      3.03 o 
   7   2   4       32.59       31.20      2.89 o 
   8   2   4        5.33        5.02      1.71 o 
   9   2   4       39.65       38.02      3.58 o 
  10   2   4       40.66       47.38      4.99 o 
  11   2   4       23.66       32.41      4.82 o 
 -12   3   4       33.64       38.49      6.09 o 
 -11   3   4       10.88       13.16      3.51 o 
 -10   3   4        4.71        7.47      2.89 o 
  -9   3   4       57.84       48.96      5.55 o 
  -8   3   4      167.18      150.94      6.72 o 
  -7   3   4      307.54      284.30      6.33 o 
  -6   3   4        2.56        3.45      1.04 o 
  -5   3   4        7.69       13.34      1.24 o 
  -4   3   4      160.89      174.90      4.17 o 
  -3   3   4      282.57      318.09      6.73 o 
  -2   3   4      532.36      558.45      9.07 o 
  -1   3   4      295.69      318.28      6.76 o 
   0   3   4     2192.71     2370.21     37.66 o 
   1   3   4      123.65      138.41      3.81 o 
   2   3   4        0.52        1.81      0.68 o 
   3   3   4      294.74      298.36      6.64 o 
   4   3   4      107.51      107.31      5.38 o 
   5   3   4       19.34       18.08      1.49 o 
   6   3   4      523.79      488.47     12.39 o 
   7   3   4       39.18       41.81      5.77 o 
   8   3   4        7.84        6.50      2.87 o 
   9   3   4        5.01        7.10      3.29 o 
  10   3   4        1.65        6.70      4.22 o 
  11   3   4       37.60       52.04      7.43 o 
 -11   4   4        5.65       10.71      3.47 o 
 -10   4   4        1.30        5.04      4.40 o 
  -9   4   4      225.71      174.27     13.62 o 
  -8   4   4       26.53       23.08      3.17 o 
  -7   4   4       64.47       64.83      4.61 o 
  -6   4   4        7.68        9.30      1.56 o 
  -5   4   4       21.45       22.22      2.03 o 
  -4   4   4      263.92      244.27      5.40 o 
  -3   4   4      509.56      487.19     12.86 o 
  -2   4   4      608.87      607.13     11.55 o 
  -1   4   4      548.02      542.17     10.55 o 
   0   4   4      123.83      149.82      4.22 o 
   1   4   4      231.26      236.99      6.43 o 
   2   4   4       12.57       15.78      1.64 o 
   3   4   4      123.09      117.52      4.01 o 
   4   4   4       74.14       70.67      5.77 o 
   5   4   4      583.02      542.21     15.46 o 
   6   4   4       23.05       18.96      2.81 o 
   7   4   4      117.20      119.51      8.90 o 
   8   4   4       62.87       63.59      7.20 o 
   9   4   4       26.03       30.20      5.41 o 
  10   4   4       15.73       21.17      4.93 o 
 -10   5   4        7.89        4.69      4.28 o 
  -9   5   4        2.73        2.70      2.65 o 
  -8   5   4      219.87      206.10      8.40 o 
  -7   5   4       54.62       58.57      4.11 o 
  -6   5   4       96.33       94.87      4.50 o 
  -5   5   4        5.86        8.85      1.72 o 
  -4   5   4      248.89      235.88      6.76 o 
  -3   5   4      628.44      602.44     14.64 o 
  -2   5   4        0.52        3.34      0.77 o 
  -1   5   4        6.74        6.17      1.19 o 
   0   5   4       67.41       91.34      3.37 o 
   1   5   4     1035.76     1010.41     26.32 o 
   2   5   4       36.01       34.15      3.21 o 
   3   5   4      168.92      168.72      6.50 o 
   4   5   4        1.48        3.10      1.42 o 
   5   5   4     1254.97     1264.50     27.10 o 
   6   5   4      296.26      283.02      9.93 o 
   7   5   4      416.24      397.43     16.54 o 
   8   5   4        0.43        4.81      3.33 o 
   9   5   4      143.10      170.08     12.12 o 
  -9   6   4       21.93       27.77     10.71 o 
  -8   6   4        7.60        7.78      2.64 o 
  -7   6   4      139.73      139.83      9.14 o 
  -6   6   4        7.59       14.91      2.23 o 
  -5   6   4      270.02      250.97      7.70 o 
  -4   6   4      225.12      215.33     13.13 o 
  -3   6   4      129.26      106.68      7.80 o 
  -2   6   4       77.16       80.24     12.23 o 
  -1   6   4      159.91      153.25      8.29 o 
   0   6   4       37.87       41.41      6.09 o 
   1   6   4       61.35       63.81      4.36 o 
   2   6   4       25.76       22.41      2.94 o 
   3   6   4       23.58       26.86      3.17 o 
   4   6   4       12.62       15.41      2.73 o 
   5   6   4      164.63      179.88      7.45 o 
   6   6   4       63.32       69.94      5.59 o 
   7   6   4       60.02       58.50      7.26 o 
   8   6   4        0.25        1.63      3.23 o 
  -8   7   4       93.11      102.79      7.19 o 
  -7   7   4       54.50       56.66      4.47 o 
  -6   7   4      132.54      150.52      6.36 o 
  -5   7   4        2.30        5.61      2.22 o 
  -4   7   4      108.37       96.85      7.58 o 
  -3   7   4       58.69       61.05      6.37 o 
  -2   7   4        0.00        2.29      2.19 o 
  -1   7   4        0.86        1.60      2.40 o 
   0   7   4        1.24        3.80      2.42 o 
   1   7   4       60.07       58.73      6.81 o 
   2   7   4        1.30        0.71      2.09 o 
   3   7   4       17.39       27.06      5.62 o 
   4   7   4       14.32       17.29      3.05 o 
   5   7   4       17.76       21.65      3.22 o 
   6   7   4        2.53        3.58      2.65 o 
   7   7   4        0.64        5.96      3.86 o 
  -6   8   4       63.40       78.54      7.72 o 
  -5   8   4       18.93       17.50      4.26 o 
  -4   8   4       96.12       83.54     12.84 o 
  -3   8   4       84.73       84.39      8.04 o 
  -2   8   4        2.03        4.61      2.99 o 
  -1   8   4        1.22        2.69      2.39 o 
   0   8   4       22.98       19.74      3.99 o 
   1   8   4       11.67        9.90      3.12 o 
   2   8   4       16.16       10.12      2.90 o 
   3   8   4        0.23       -1.39      2.77 o 
   4   8   4       62.85       60.95      6.81 o 
 -13   0   5        0.22        4.64      3.15 o 
 -11   0   5        6.37        9.65      3.08 o 
  -9   0   5       10.45        7.76      5.06 o 
  -5   0   5      790.56      856.72     22.10 o 
  -3   0   5      745.78      737.13     20.02 o 
  -1   0   5        0.91        1.41      1.03 o 
   1   0   5      287.65      296.07     12.72 o 
   3   0   5      385.57      460.96     13.14 o 
   5   0   5       91.81       77.36      6.51 o 
   7   0   5       32.92       32.83      4.20 o 
   9   0   5        6.39        7.33      2.78 o 
  11   0   5       85.89      113.64      9.28 o 
 -12   1   5       66.16       66.40      5.62 o 
 -11   1   5      171.00      194.06      8.29 o 
 -10   1   5       50.58       52.39      4.45 o 
  -9   1   5       60.44       61.91      4.50 o 
  -8   1   5       29.69       30.44      2.51 o 
  -7   1   5      300.16      310.27      8.56 o 
  -6   1   5     1092.03     1122.26     19.85 o 
  -5   1   5        0.01        0.79      0.72 o 
  -4   1   5       27.72       28.68      1.88 o 
  -3   1   5        6.41        5.46      0.92 o 
  -2   1   5        2.67        1.10      0.69 o 
  -1   1   5      970.30     1028.95     15.05 o 
   0   1   5        4.96        0.35      0.76 o 
   1   1   5       57.41       52.70      1.89 o 
   2   1   5      138.32      141.19      4.36 o 
   3   1   5       73.89       77.12      2.45 o 
   4   1   5        0.03        0.40      0.61 o 
   5   1   5       17.94       19.42      1.55 o 
   6   1   5      129.37      134.68      4.91 o 
   7   1   5       93.18       92.63      4.55 o 
   8   1   5      186.43      148.43      5.79 o 
   9   1   5       19.22       27.35      3.15 o 
  10   1   5       20.24       30.17      3.51 o 
  11   1   5      189.29      217.65     10.24 o 
 -12   2   5       63.51       71.53      7.76 o 
 -11   2   5      126.94      132.87      7.59 o 
 -10   2   5      110.91      102.42      5.83 o 
  -9   2   5       88.25       76.27      4.81 o 
  -8   2   5       72.63       69.51      5.72 o 
  -7   2   5      170.57      145.59      4.76 o 
  -6   2   5        8.08       14.32      1.58 o 
  -5   2   5        7.31        8.85      1.31 o 
  -4   2   5     2061.92     2087.17     33.79 o 
  -3   2   5     1112.51     1174.11     19.75 o 
  -2   2   5        4.39        3.87      0.95 o 
  -1   2   5     1888.11     2068.17     32.84 o 
   0   2   5     2003.03     2178.26     38.59 o 
   1   2   5      862.39      908.17     18.15 o 
   2   2   5       90.64       80.50      3.87 o 
   3   2   5       64.14       76.04      2.86 o 
   4   2   5      304.28      293.83      5.53 o 
   5   2   5        2.80        3.94      1.31 o 
   6   2   5      847.57      849.56     16.88 o 
   7   2   5        9.94       15.19      2.22 o 
   8   2   5      246.38      226.24      9.71 o 
   9   2   5        7.02        6.68      2.00 o 
  10   2   5       11.28       13.09      3.03 o 
  11   2   5       59.27       71.20      6.30 o 
 -12   3   5      215.69      213.43     12.14 o 
 -11   3   5        9.19       13.60      3.76 o 
 -10   3   5       97.73       86.87     17.41 o 
  -9   3   5       14.53       13.80      3.90 o 
  -8   3   5       42.41       42.15      2.49 o 
  -7   3   5      534.52      504.89      9.68 o 
  -6   3   5      219.88      192.64      4.83 o 
  -5   3   5      121.25      116.06      3.83 o 
  -4   3   5      626.46      656.75     12.39 o 
  -3   3   5     3759.82     3847.44     60.19 o 
  -2   3   5     1133.86     1194.31     17.86 o 
  -1   3   5       93.64      127.40      5.53 o 
   0   3   5        2.12        8.33      1.21 o 
   1   3   5      100.97      100.99      3.32 o 
   2   3   5      529.97      546.03      9.16 o 
   3   3   5       47.93       64.53      2.74 o 
   4   3   5      563.79      548.71     10.95 o 
   5   3   5      463.31      449.57      8.74 o 
   6   3   5     1861.27     1857.24     32.12 o 
   7   3   5        1.30       -0.88      3.43 o 
   8   3   5      135.71      103.87      8.57 o 
   9   3   5       99.10       95.30     13.65 o 
  10   3   5       28.24       27.73      5.48 o 
 -11   4   5        3.42       -0.28      9.80 o 
 -10   4   5        0.32        2.44      2.71 o 
  -9   4   5       34.72       40.74      5.23 o 
  -8   4   5      253.06      239.86      7.25 o 
  -7   4   5       33.60       35.69      2.92 o 
  -6   4   5       70.51       67.81      3.68 o 
  -5   4   5      134.42      124.51      3.67 o 
  -4   4   5      227.23      203.29      4.86 o 
  -3   4   5       18.64       28.76      1.80 o 
  -2   4   5       41.19       44.11      2.38 o 
  -1   4   5        2.28        1.05      0.95 o 
   0   4   5       34.82       33.37      2.19 o 
   1   4   5        8.18        9.14      1.63 o 
   2   4   5       38.28       51.11      2.92 o 
   3   4   5        9.27        9.92      1.07 o 
   4   4   5      210.01      194.96      7.28 o 
   5   4   5      255.25      247.53      7.06 o 
   6   4   5       71.43       78.38      5.11 o 
   7   4   5        6.20        9.80      5.53 o 
   8   4   5       71.12       71.36      7.65 o 
   9   4   5       11.54        5.01      3.49 o 
  10   4   5       63.52       69.06     14.54 o 
 -10   5   5        1.62       10.68      3.38 o 
  -9   5   5       22.64       28.49      6.02 o 
  -8   5   5      224.46      218.50      8.70 o 
  -7   5   5        1.18        4.34      1.58 o 
  -6   5   5        3.42        3.49      1.44 o 
  -5   5   5        6.58        7.90      1.65 o 
  -4   5   5      823.61      767.50     17.85 o 
  -3   5   5      868.40      859.35     16.71 o 
  -2   5   5      113.74      113.80      3.92 o 
  -1   5   5       53.98       50.85      3.00 o 
   0   5   5      233.76      224.04      5.91 o 
   1   5   5        4.29        2.10      2.76 o 
   2   5   5        0.82        2.05      1.38 o 
   3   5   5        3.20        2.11      1.45 o 
   4   5   5        8.37       10.37      2.12 o 
   5   5   5        0.18        1.79      1.55 o 
   6   5   5        0.30        0.40      1.93 o 
   7   5   5       26.29       32.15      5.31 o 
   8   5   5       18.76       29.37      8.67 o 
   9   5   5       23.06       28.15     12.72 o 
  -9   6   5        1.55       -1.22      2.45 o 
  -8   6   5        4.51        6.10      2.58 o 
  -7   6   5        4.45       11.30      2.17 o 
  -6   6   5       24.70       28.82      3.00 o 
  -5   6   5        5.81        5.59      1.67 o 
  -4   6   5      373.25      346.25     10.57 o 
  -3   6   5       62.94       55.58      4.27 o 
  -2   6   5        4.93        6.22      3.35 o 
  -1   6   5       17.63       22.07      3.63 o 
   0   6   5      302.01      293.25     15.38 o 
   1   6   5        3.25        6.74      1.89 o 
   2   6   5        0.00        0.90      1.48 o 
   3   6   5       73.91       69.99      4.94 o 
   4   6   5       61.73       67.79      4.96 o 
   5   6   5       66.47       71.35      6.75 o 
   6   6   5      164.24      171.62      8.17 o 
   7   6   5       27.41       43.12      6.51 o 
   8   6   5       68.81       80.19      8.89 o 
  -8   7   5        5.48       20.04      3.58 o 
  -7   7   5       16.66       23.03      3.08 o 
  -6   7   5       35.62       37.78      4.49 o 
  -5   7   5       23.97       31.61      3.98 o 
  -4   7   5       39.58       40.30      5.42 o 
  -3   7   5       17.56       20.14      5.06 o 
  -2   7   5       37.42       38.24      5.13 o 
  -1   7   5       42.52       50.56      7.32 o 
   0   7   5       77.63       90.06      7.58 o 
   1   7   5      543.26      548.50     25.78 o 
   2   7   5       39.05       48.85      5.92 o 
   3   7   5      151.84      152.33      8.85 o 
   4   7   5      135.34      142.02      7.14 o 
   5   7   5       12.82       19.46      4.04 o 
   6   7   5        9.99       16.01      3.48 o 
  -5   8   5      108.14      116.27      9.41 o 
  -4   8   5       25.12       32.40      5.37 o 
  -3   8   5        5.67        7.23      3.32 o 
  -2   8   5       39.73       47.31      6.30 o 
  -1   8   5       29.35       32.44      5.43 o 
   0   8   5      101.39      105.28     17.36 o 
   1   8   5        1.03        5.05      3.20 o 
   2   8   5       62.77       47.89     10.54 o 
   3   8   5       79.74       92.14      8.15 o 
   4   8   5       65.48       68.49      7.44 o 
 -12   0   6      128.66      137.04      9.78 o 
 -10   0   6        9.50       11.43      4.24 o 
  -8   0   6       25.52       26.82      3.75 o 
  -6   0   6        0.60        1.97      1.28 o 
  -4   0   6     1163.53     1179.24     28.64 o 
  -2   0   6     2477.02     2563.49     45.68 o 
   0   0   6      117.79      119.39      7.24 o 
   2   0   6     2512.21     2712.72     61.26 o 
   4   0   6       48.60       56.40      4.21 o 
   6   0   6       12.40        5.48      4.12 o 
   8   0   6       18.25       35.36      4.73 o 
  10   0   6       30.27       30.52      5.10 o 
 -12   1   6       14.41       14.82      3.02 o 
 -11   1   6       47.53       56.39      5.04 o 
 -10   1   6        0.24        0.66      1.59 o 
  -9   1   6        8.74       14.82      2.59 o 
  -8   1   6      432.74      378.54     14.97 o 
  -7   1   6      736.13      702.77     13.94 o 
  -6   1   6      367.34      352.43      8.12 o 
  -5   1   6      370.80      360.61      7.99 o 
  -4   1   6      353.99      342.73      7.44 o 
  -3   1   6       82.33       74.17      6.02 o 
  -2   1   6      139.12      146.58      5.80 o 
  -1   1   6       65.48       68.00      2.49 o 
   1   1   6        7.90        9.13      1.39 o 
   2   1   6      537.92      554.51     10.45 o 
   3   1   6      195.49      224.73      4.94 o 
   4   1   6      790.76      755.58     14.49 o 
   5   1   6        3.03        4.95      1.06 o 
   6   1   6       16.44       19.11      2.26 o 
   7   1   6      490.08      418.44     10.47 o 
   8   1   6      261.08      241.00     10.38 o 
   9   1   6       77.66       86.24      5.19 o 
  10   1   6       76.31       77.34      5.32 o 
 -12   2   6      243.20      247.06     19.99 o 
 -11   2   6       10.67       13.67      5.66 o 
 -10   2   6       72.07       68.07      5.93 o 
  -9   2   6      244.99      227.26      6.85 o 
  -8   2   6        7.73       13.81      1.88 o 
  -7   2   6        0.00        1.40      0.94 o 
  -6   2   6        6.07        5.01      1.18 o 
  -5   2   6      111.59      115.23      4.16 o 
  -4   2   6      172.99      179.75      4.78 o 
  -3   2   6     1047.35     1149.84     19.56 o 
  -2   2   6      169.26      163.17      3.59 o 
  -1   2   6      227.50      224.57      6.24 o 
   0   2   6      205.48      223.14      5.89 o 
   1   2   6       38.11       45.02      2.71 o 
   2   2   6      231.58      261.83      7.17 o 
   3   2   6      468.91      440.08     10.62 o 
   4   2   6        4.63        8.56      1.02 o 
   5   2   6       46.76       47.53      2.09 o 
   6   2   6        0.75        2.38      1.37 o 
   7   2   6       24.11       14.21      3.01 o 
   8   2   6        0.21        1.91      1.69 o 
   9   2   6        5.93        6.65      2.00 o 
  10   2   6        4.01        7.19      2.74 o 
 -12   3   6      409.42      413.13     17.84 o 
 -11   3   6       64.58       78.40     11.44 o 
 -10   3   6      224.42      182.34     14.21 o 
  -9   3   6        4.59        5.40      1.86 o 
  -8   3   6      128.58      125.08      4.12 o 
  -7   3   6        5.86        8.99      1.52 o 
  -6   3   6        0.81        1.05      0.87 o 
  -5   3   6      374.89      344.59      7.89 o 
  -4   3   6       33.73       35.71      2.26 o 
  -3   3   6     1241.33     1283.81     19.13 o 
  -2   3   6        0.06        1.16      0.71 o 
  -1   3   6        4.16        1.86      0.62 o 
   0   3   6       55.28       75.47      3.28 o 
   1   3   6       47.15       48.88      2.11 o 
   2   3   6       79.00       75.03      2.58 o 
   3   3   6        7.27        6.20      1.13 o 
   4   3   6      520.06      517.10     11.21 o 
   5   3   6        0.01        0.86      0.84 o 
   6   3   6       32.86       30.83      3.30 o 
   7   3   6       29.34       28.63      4.76 o 
   8   3   6       11.49       12.10      5.24 o 
   9   3   6        2.75        3.14      2.95 o 
  10   3   6       49.16       52.46      7.12 o 
 -11   4   6       45.29       55.95      7.07 o 
 -10   4   6       16.68       15.58      3.97 o 
  -9   4   6        9.66       13.06      2.66 o 
  -8   4   6        0.60        1.96      1.38 o 
  -7   4   6      194.09      184.63      8.57 o 
  -6   4   6        7.16        5.75      2.46 o 
  -5   4   6     1235.15     1212.00     19.38 o 
  -4   4   6       36.83       37.21      2.47 o 
  -3   4   6      520.80      513.51      8.32 o 
  -2   4   6      199.44      188.47      4.55 o 
  -1   4   6        0.07        0.75      0.99 o 
   0   4   6      135.38      140.72      4.41 o 
   1   4   6     1091.45     1052.62     18.84 o 
   2   4   6       89.20       80.93      3.37 o 
   3   4   6       28.56       35.19      1.94 o 
   4   4   6      204.62      195.37      6.87 o 
   5   4   6     3001.30     2916.67     56.94 o 
   6   4   6       20.51       21.82      4.21 o 
   7   4   6       36.63       37.49      5.61 o 
   8   4   6        2.13        8.75      3.83 o 
   9   4   6       71.77       77.36      8.63 o 
 -10   5   6       24.82       24.37      6.69 o 
  -9   5   6       12.40        8.25      2.45 o 
  -8   5   6       22.08       20.61      2.62 o 
  -7   5   6       22.73       23.55      2.95 o 
  -6   5   6        0.85        2.32      1.39 o 
  -5   5   6      450.41      416.61     13.45 o 
  -4   5   6      245.07      227.24     11.54 o 
  -3   5   6      155.80      148.38      5.05 o 
  -2   5   6       49.99       50.47      2.88 o 
  -1   5   6      252.97      245.77      6.49 o 
   0   5   6      236.52      225.65      6.14 o 
   1   5   6        0.99        1.23      1.32 o 
   2   5   6      149.76      157.37      6.40 o 
   3   5   6        2.26        3.12      1.97 o 
   4   5   6      972.22      947.26     21.69 o 
   5   5   6        4.18        4.85      2.61 o 
   6   5   6        4.82        7.94      2.49 o 
   7   5   6       21.66       23.47      4.71 o 
   8   5   6        9.59        8.66      3.95 o 
  -9   6   6      168.10      175.91      8.68 o 
  -8   6   6        0.55        5.48      2.52 o 
  -7   6   6        6.79       12.12      2.17 o 
  -6   6   6       76.18       79.29      5.15 o 
  -5   6   6        0.02        0.17      1.37 o 
  -4   6   6        7.04       12.47      2.25 o 
  -3   6   6       10.14       10.49      2.26 o 
  -2   6   6       37.53       38.26      4.92 o 
  -1   6   6      121.71      119.63      8.05 o 
   0   6   6        1.52        2.94      2.08 o 
   1   6   6        4.70        0.74      1.54 o 
   2   6   6       30.21       31.98      3.48 o 
   3   6   6      133.13      136.29      6.52 o 
   4   6   6       14.56       16.02      2.67 o 
   5   6   6        0.27        0.15      2.56 o 
   6   6   6       10.09       14.37      3.21 o 
   7   6   6       39.78       45.26     10.23 o 
  -8   7   6       48.25       51.84      8.98 o 
  -7   7   6       10.84       16.20      3.08 o 
  -6   7   6       34.08       36.00      4.47 o 
  -5   7   6       77.88       72.35     13.21 o 
  -4   7   6       24.17       27.41      4.89 o 
  -3   7   6        6.30        5.02      2.66 o 
  -2   7   6        6.33        6.57      2.77 o 
  -1   7   6       47.63       52.64      6.21 o 
   0   7   6       17.80       19.60      4.09 o 
   1   7   6        4.78        5.74      2.74 o 
   2   7   6        7.65        6.36      2.92 o 
   3   7   6        1.56        5.82      5.15 o 
   4   7   6        1.07        2.46      2.29 o 
   5   7   6       14.01       17.88      4.19 o 
   6   7   6        4.14        4.26      3.68 o 
  -5   8   6        8.60        3.26      2.92 o 
  -4   8   6       16.18       20.27      6.55 o 
  -3   8   6      105.86      132.37     10.09 o 
  -2   8   6        5.13        2.64      2.97 o 
  -1   8   6        8.48       12.96      3.73 o 
   0   8   6        0.98       -1.02      4.08 o 
   1   8   6       40.54       38.99      5.79 o 
   2   8   6       42.43       46.40      6.18 o 
   3   8   6        1.79        3.59      4.05 o 
 -11   0   7       52.71       41.04      7.20 o 
  -9   0   7      241.52      199.96     24.02 o 
  -7   0   7      536.01      539.95     23.06 o 
  -5   0   7      309.76      348.95     15.94 o 
  -3   0   7      144.87      168.24      6.66 o 
  -1   0   7      114.10      105.20      4.61 o 
   1   0   7       20.91       29.35      4.28 o 
   3   0   7      190.65      189.72      7.24 o 
   5   0   7        6.94        9.21      2.07 o 
   7   0   7        3.08        2.28      1.87 o 
   9   0   7       69.80       65.29      6.55 o 
 -12   1   7        3.80        3.06      2.32 o 
 -11   1   7       74.97       70.29      5.48 o 
 -10   1   7       35.75       48.39      5.22 o 
  -9   1   7      204.95      188.12      7.30 o 
  -8   1   7        0.17        2.36      1.20 o 
  -7   1   7      103.65      101.55      4.08 o 
  -6   1   7       64.47       69.88      3.27 o 
  -5   1   7      212.63      204.23      6.76 o 
  -4   1   7      146.82      147.94      5.03 o 
  -3   1   7       12.21        5.55      1.40 o 
  -2   1   7     2230.68     2279.22     35.90 o 
  -1   1   7      441.97      447.98      8.94 o 
   0   1   7       72.80       47.13      4.83 o 
   1   1   7      132.09      137.89      8.32 o 
   2   1   7      551.56      572.09     10.97 o 
   3   1   7       36.27       42.04      2.09 o 
   4   1   7       47.63       49.45      2.86 o 
   5   1   7       15.68       15.33      1.87 o 
   6   1   7        0.03        0.74      1.30 o 
   7   1   7       81.88       68.69      4.19 o 
   8   1   7       24.49       26.96      2.98 o 
   9   1   7        1.65        3.10      1.82 o 
  10   1   7        8.23       17.22      2.96 o 
 -12   2   7       70.25       67.05      7.96 o 
 -11   2   7       33.92       26.36      7.26 o 
 -10   2   7        5.69        8.79      2.90 o 
  -9   2   7       66.74       68.76      4.01 o 
  -8   2   7        2.92        5.19      1.83 o 
  -7   2   7        7.75        9.13      1.58 o 
  -6   2   7       26.22       29.36      2.41 o 
  -5   2   7      108.97      105.56      3.78 o 
  -4   2   7      230.78      219.50      7.14 o 
  -3   2   7      448.91      416.42      7.51 o 
  -2   2   7      794.57      879.09     15.43 o 
  -1   2   7       59.50       78.34      3.48 o 
   0   2   7      156.39      167.27      5.15 o 
   1   2   7      707.70      651.83     14.41 o 
   2   2   7      188.76      206.01      7.17 o 
   3   2   7      483.40      458.42     11.28 o 
   4   2   7       55.91       51.99      2.26 o 
   5   2   7       81.62       85.45      3.32 o 
   6   2   7      228.43      212.59      6.63 o 
   7   2   7      157.79      130.55      5.52 o 
   8   2   7        0.41        1.80      1.71 o 
   9   2   7       89.09      101.17      6.85 o 
  10   2   7      157.01      196.69     14.37 o 
 -12   3   7        3.91       -1.35      2.69 o 
 -11   3   7        0.67        1.09      2.88 o 
 -10   3   7        2.68        2.43      4.79 o 
  -9   3   7       76.88       81.16      4.34 o 
  -8   3   7       35.73       39.17      2.99 o 
  -7   3   7        3.96        3.15      1.19 o 
  -6   3   7      446.26      439.79      9.81 o 
  -5   3   7      310.16      288.53      7.08 o 
  -4   3   7     2013.74     1996.75     33.02 o 
  -3   3   7       36.29       35.23      2.59 o 
  -2   3   7      193.51      202.02      6.06 o 
  -1   3   7       52.02       46.92      4.49 o 
   0   3   7      461.90      428.84     10.68 o 
   1   3   7       80.36       89.99      3.20 o 
   2   3   7        0.00        1.66      0.82 o 
   3   3   7      819.23      794.33     15.09 o 
   4   3   7     1027.85      989.88     19.26 o 
   5   3   7        3.64        6.57      1.50 o 
   6   3   7       32.89       38.10      3.79 o 
   7   3   7       16.73       23.06      4.44 o 
   8   3   7       59.98       64.72     10.69 o 
   9   3   7      136.50      159.16     11.33 o 
 -11   4   7        5.43        6.17      3.41 o 
 -10   4   7       52.59       74.65      7.47 o 
  -9   4   7        2.92        2.96      2.01 o 
  -8   4   7      187.99      181.52      6.26 o 
  -7   4   7       17.43       22.05      2.41 o 
  -6   4   7       80.20       79.69      3.30 o 
  -5   4   7       80.26       79.41      4.22 o 
  -4   4   7     3065.73     3103.28     44.92 o 
  -3   4   7      130.51      130.11      3.31 o 
  -2   4   7      121.70      137.43      3.83 o 
  -1   4   7        5.92        4.73      1.25 o 
   0   4   7      111.52      107.11      3.92 o 
   1   4   7       18.96       18.86      2.11 o 
   2   4   7       82.26       69.12      3.28 o 
   3   4   7      451.25      435.97      9.52 o 
   4   4   7      319.71      306.76      9.39 o 
   5   4   7      369.27      351.67     11.02 o 
   6   4   7        1.51        1.23      2.49 o 
   7   4   7       40.34       41.15      6.11 o 
   8   4   7      110.68      115.85     11.24 o 
   9   4   7        5.08       11.26      5.62 o 
 -10   5   7      132.98      147.84     10.35 o 
  -9   5   7       42.66       51.98      4.96 o 
  -8   5   7        0.29        0.32      1.51 o 
  -7   5   7       22.24       24.97      2.74 o 
  -6   5   7        3.14        4.11      1.50 o 
  -5   5   7      175.38      151.93      5.46 o 
  -4   5   7        3.65        3.31      1.73 o 
  -3   5   7       14.98       14.51      1.83 o 
  -2   5   7        0.35        1.58      1.17 o 
  -1   5   7        5.41        6.07      1.45 o 
   0   5   7       35.37       40.09      2.80 o 
   1   5   7      292.12      242.91      8.26 o 
   2   5   7       38.22       41.77      3.76 o 
   3   5   7       10.27       16.01      2.66 o 
   4   5   7       56.81       59.93      4.40 o 
   5   5   7       31.83       43.16      6.42 o 
   6   5   7       17.11       18.67      7.85 o 
   7   5   7       27.94       40.98      6.05 o 
   8   5   7       36.38       54.74      8.32 o 
  -9   6   7        2.13        2.53      3.17 o 
  -8   6   7       67.45       83.32      5.91 o 
  -7   6   7       14.41       18.87      3.06 o 
  -6   6   7        0.58        1.13      1.83 o 
  -5   6   7       68.51       66.92      6.12 o 
  -4   6   7       39.36       34.70      3.66 o 
  -3   6   7       57.03       56.27      4.36 o 
  -2   6   7        9.27       12.19      3.12 o 
  -1   6   7       99.37      113.76     12.15 o 
   0   6   7      126.78      112.72      9.98 o 
   1   6   7      148.43      120.86      8.45 o 
   2   6   7       19.47       21.41      3.05 o 
   3   6   7       52.14       61.57      5.19 o 
   4   6   7        1.28        2.60      1.81 o 
   5   6   7      140.23      143.08      9.05 o 
   6   6   7       49.37       44.37      7.40 o 
   7   6   7       61.21       70.72      8.30 o 
  -7   7   7       16.88       14.77      3.18 o 
  -6   7   7       52.12       56.57      6.32 o 
  -5   7   7       19.02       16.80      8.23 o 
  -4   7   7       80.31       96.39      8.19 o 
  -3   7   7       30.14       30.72      4.88 o 
  -2   7   7       23.29       18.06      3.76 o 
  -1   7   7       44.16       42.62      5.76 o 
   0   7   7       26.74       23.27      7.14 o 
   1   7   7        6.33        8.90      7.32 o 
   2   7   7        5.19        4.29      2.76 o 
   3   7   7        6.25        7.29      3.01 o 
   4   7   7        3.89        7.25      2.47 o 
   5   7   7        5.86        9.99      3.56 o 
  -4   8   7       21.75       26.47      6.52 o 
  -3   8   7        1.64        6.29      3.54 o 
  -2   8   7       23.23       22.13     11.04 o 
  -1   8   7       37.31       35.29      6.84 o 
   0   8   7       19.89       23.86      5.75 o 
   1   8   7       11.77       16.56     11.61 o 
   2   8   7      120.40      127.17      9.80 o 
 -12   0   8       80.12       72.53      9.98 o 
 -10   0   8       14.21       14.34      4.52 o 
  -8   0   8      178.44      201.00     12.73 o 
  -6   0   8      402.76      400.50     18.35 o 
  -4   0   8       44.27       48.79      5.60 o 
  -2   0   8       95.35      104.73      4.81 o 
   0   0   8      312.04      297.56     14.06 o 
   2   0   8        8.61        9.43      1.75 o 
   4   0   8       30.88       24.97      3.06 o 
   6   0   8     1266.66      904.30     68.06 o 
   8   0   8      235.50      172.09     36.50 o 
  10   0   8       82.40       97.63      8.35 o 
 -12   1   8       34.77       41.41      4.57 o 
 -11   1   8       11.98        8.83      2.86 o 
 -10   1   8       19.17       24.06      3.32 o 
  -9   1   8        3.27        7.09      1.83 o 
  -8   1   8       51.61       52.84      3.48 o 
  -7   1   8        0.00        0.69      1.09 o 
  -6   1   8       96.47      100.71      3.92 o 
  -5   1   8       26.48       24.29      4.71 o 
  -4   1   8        9.34        4.38      1.63 o 
  -3   1   8      657.90      642.99     14.45 o 
  -2   1   8      120.63      126.63      3.97 o 
  -1   1   8        9.24        5.26      1.13 o 
   0   1   8      451.63      433.76     14.49 o 
   1   1   8      448.54      500.82     12.21 o 
   2   1   8      185.24      174.98      4.69 o 
   3   1   8      211.85      211.83      6.63 o 
   4   1   8       41.85       41.99      2.69 o 
   5   1   8       55.18       49.35      4.32 o 
   6   1   8        7.54        8.88      1.83 o 
   7   1   8       29.96       26.85      2.87 o 
   8   1   8        0.09        1.73      1.94 o 
   9   1   8        1.62        4.33      2.39 o 
  10   1   8        3.85       11.02      2.93 o 
 -12   2   8        2.43        3.12      3.15 o 
 -11   2   8      126.44      134.34      7.08 o 
 -10   2   8      273.06      259.22      9.32 o 
  -9   2   8       90.65       88.54      7.43 o 
  -8   2   8      382.12      372.16      9.41 o 
  -7   2   8      300.42      283.15      7.59 o 
  -6   2   8        0.64        1.56      1.07 o 
  -5   2   8      362.79      334.56      7.87 o 
  -4   2   8      103.52      103.66      4.01 o 
  -3   2   8      128.31      129.69      4.96 o 
  -2   2   8       67.94       67.96      2.95 o 
  -1   2   8        7.93        8.29      2.13 o 
   0   2   8      339.03      330.74      8.45 o 
   1   2   8      437.74      419.70     19.22 o 
   2   2   8       30.08       25.26      2.42 o 
   3   2   8      236.74      230.90      7.26 o 
   4   2   8       69.22       79.79      3.74 o 
   5   2   8        4.01        5.07      1.46 o 
   6   2   8       69.22       57.14      4.60 o 
   7   2   8       16.66       22.88      3.23 o 
   8   2   8      101.58      108.00      6.83 o 
   9   2   8        9.46       12.62      3.93 o 
 -11   3   8        8.89       12.72      3.74 o 
 -10   3   8        3.44        2.88      4.99 o 
  -9   3   8      182.18      195.91      6.60 o 
  -8   3   8       56.58       55.91      3.61 o 
  -7   3   8      117.05      115.66      4.51 o 
  -6   3   8      695.47      639.91     18.78 o 
  -5   3   8     1347.65     1288.55     22.82 o 
  -4   3   8       62.97       64.63      2.93 o 
  -3   3   8        0.45        1.39      0.70 o 
  -2   3   8      115.47      105.67      6.09 o 
  -1   3   8      541.16      534.60     12.74 o 
   0   3   8       14.46       14.19      3.73 o 
   1   3   8       52.42       52.27      2.79 o 
   2   3   8      173.88      149.91      4.56 o 
   3   3   8      746.99      687.34     13.71 o 
   4   3   8      621.58      599.67     12.49 o 
   5   3   8      195.03      189.54      6.13 o 
   6   3   8       61.36       67.51      5.11 o 
   7   3   8       45.37       53.63      6.80 o 
   8   3   8        3.27        7.82      6.29 o 
   9   3   8       45.66       42.38      7.29 o 
 -11   4   8       34.10       43.41      5.95 o 
 -10   4   8        8.13        5.18      4.34 o 
  -9   4   8       40.51       42.95      4.33 o 
  -8   4   8        3.16        4.46      1.64 o 
  -7   4   8        0.13       -0.50      1.26 o 
  -6   4   8      481.88      445.54     10.21 o 
  -5   4   8      932.72      883.48     16.82 o 
  -4   4   8      384.22      372.00     10.10 o 
  -3   4   8       32.32       29.83      2.28 o 
  -2   4   8        6.69       10.17      1.89 o 
  -1   4   8       25.74       33.94      2.63 o 
   0   4   8      110.40      120.41      5.00 o 
   1   4   8        8.18        9.53      1.58 o 
   2   4   8        1.34        0.95      0.93 o 
   3   4   8     1197.83     1137.13     18.17 o 
   4   4   8      181.81      167.23      6.62 o 
   5   4   8       15.09       17.27      2.91 o 
   6   4   8       54.67       60.31      6.80 o 
   7   4   8       38.93       37.52      6.00 o 
   8   4   8        2.59        3.36      3.43 o 
 -10   5   8       60.97       52.33      9.59 o 
  -9   5   8       41.63       39.14      6.78 o 
  -8   5   8        0.09        2.36      1.93 o 
  -7   5   8       60.14       51.66      4.53 o 
  -6   5   8      418.63      391.12     11.87 o 
  -5   5   8      282.79      275.33     11.60 o 
  -4   5   8        0.00        3.33      1.66 o 
  -3   5   8       42.58       47.32      2.61 o 
  -2   5   8        0.34        2.21      1.23 o 
  -1   5   8      175.37      145.40      5.13 o 
   0   5   8       49.42       51.12      3.25 o 
   1   5   8       37.44       36.74      3.62 o 
   2   5   8        0.03        1.44      1.55 o 
   3   5   8      254.01      251.64      8.86 o 
   4   5   8      451.11      430.58     12.58 o 
   5   5   8       11.13        8.18      2.87 o 
   6   5   8       10.62       10.10      3.76 o 
   7   5   8       66.40       75.67      8.54 o 
  -9   6   8       39.36       48.00     15.53 o 
  -8   6   8       95.35       87.15      6.28 o 
  -7   6   8       51.08       57.81      5.11 o 
  -6   6   8        1.88        2.86      3.65 o 
  -5   6   8       46.71       45.88      4.32 o 
  -4   6   8        2.25        5.62      2.00 o 
  -3   6   8      125.08      118.94      6.16 o 
  -2   6   8      191.66      179.35      9.66 o 
  -1   6   8      232.95      200.18     19.03 o 
   0   6   8        1.11        5.04      1.91 o 
   1   6   8        0.71        2.78      2.33 o 
   2   6   8       12.65       17.40      4.14 o 
   3   6   8       58.42       64.35      5.74 o 
   4   6   8      146.46      153.00      7.29 o 
   5   6   8        1.29        1.49      3.04 o 
   6   6   8       12.48       12.55      4.23 o 
  -7   7   8        8.73       14.23      4.14 o 
  -6   7   8        0.78       -1.17      2.61 o 
  -5   7   8        0.85        1.44      2.56 o 
  -4   7   8        9.76       19.12      4.25 o 
  -3   7   8       31.29       39.38      5.60 o 
  -2   7   8        1.88        5.73      2.95 o 
  -1   7   8       26.67       29.62      4.91 o 
   0   7   8        2.82        8.33      5.72 o 
   1   7   8       29.03       30.10      6.93 o 
   2   7   8       24.12       31.60      5.82 o 
   3   7   8        2.02        6.19      2.86 o 
   4   7   8        6.42       10.99      3.54 o 
  -3   8   8      226.65      276.31     14.05 o 
  -2   8   8       61.42       82.27      8.49 o 
  -1   8   8      122.14      126.73     10.18 o 
   0   8   8        1.52        4.51      4.14 o 
   1   8   8       38.26       35.08      7.41 o 
 -11   0   9      114.56       60.48      8.79 o 
  -9   0   9      179.52      182.80     12.52 o 
  -7   0   9        1.72        0.69      2.39 o 
  -5   0   9      228.71      232.38     12.87 o 
  -3   0   9      586.56      528.53     21.56 o 
  -1   0   9        0.01       -0.01      1.48 o 
   1   0   9      111.46      108.42      8.20 o 
   3   0   9        0.22        1.66      1.41 o 
   5   0   9        2.76        0.40      1.69 o 
   7   0   9        2.71        4.46      2.21 o 
   9   0   9        1.39        5.71      3.88 o 
 -12   1   9      207.20      196.13     13.06 o 
 -11   1   9       23.71       23.63      4.02 o 
 -10   1   9       10.78       13.52      2.72 o 
  -9   1   9       10.63       14.77      2.51 o 
  -8   1   9      204.49      198.93      7.41 o 
  -7   1   9        0.06       -0.17      1.34 o 
  -6   1   9        0.27        1.16      1.24 o 
  -5   1   9       67.50       61.19      4.94 o 
  -4   1   9      146.49      134.76      5.33 o 
  -3   1   9      367.77      388.70     10.21 o 
  -2   1   9      104.07      102.33      4.65 o 
  -1   1   9      256.22      245.33      6.26 o 
   0   1   9        1.62        0.28      0.91 o 
   1   1   9       19.57       18.35      1.62 o 
   2   1   9      432.29      408.22      9.99 o 
   3   1   9       35.24       36.59      2.37 o 
   4   1   9       61.55       61.42      4.22 o 
   5   1   9       77.85       76.18      5.42 o 
   6   1   9       69.12       54.34      7.73 o 
   7   1   9       28.30       26.94      3.49 o 
   8   1   9        7.42       11.07      2.62 o 
   9   1   9       15.37       33.54      4.21 o 
 -12   2   9       17.98       17.90      4.33 o 
 -11   2   9       30.63       35.83      4.05 o 
 -10   2   9        2.62        2.07      1.83 o 
  -9   2   9       26.53       31.49      3.07 o 
  -8   2   9       24.92       31.79      3.39 o 
  -7   2   9      589.02      573.51     12.48 o 
  -6   2   9       57.30       55.80      3.36 o 
  -5   2   9      363.69      361.80      8.60 o 
  -4   2   9      261.40      253.54      7.85 o 
  -3   2   9       65.35       73.24      4.38 o 
  -2   2   9       25.95       19.03      5.05 o 
  -1   2   9      116.58      113.69      4.72 o 
   0   2   9      407.82      412.02     14.37 o 
   1   2   9       92.22       91.46      4.30 o 
   2   2   9     1201.91     1118.70     23.56 o 
   3   2   9      377.58      352.31      9.90 o 
   4   2   9      184.41      184.31      5.82 o 
   5   2   9      170.45      155.39      6.64 o 
   6   2   9       63.98       79.37      7.49 o 
   7   2   9      146.48      136.72      7.13 o 
   8   2   9       52.04       69.88      5.69 o 
   9   2   9       37.92       62.17      7.26 o 
 -11   3   9       10.11       17.95      4.22 o 
 -10   3   9       10.31        8.13      5.08 o 
  -9   3   9       39.63       40.10      4.83 o 
  -8   3   9       11.41       15.11      2.13 o 
  -7   3   9      100.23      103.62      4.48 o 
  -6   3   9        6.60        8.57      1.56 o 
  -5   3   9       33.12       40.74      3.28 o 
  -4   3   9       19.81       24.33      3.96 o 
  -3   3   9        0.46        2.32      1.08 o 
  -2   3   9       89.33       74.86      3.61 o 
  -1   3   9      861.73      756.20     41.72 o 
   0   3   9      270.05      268.49      9.70 o 
   1   3   9      142.79      124.79      4.24 o 
   2   3   9      377.52      311.89     12.84 o 
   3   3   9      250.22      213.17      6.24 o 
   4   3   9       30.06       31.08      2.56 o 
   5   3   9       79.34       81.37      6.23 o 
   6   3   9       25.45       25.08      3.34 o 
   7   3   9       11.21       10.67      3.63 o 
   8   3   9       88.53       97.82      9.03 o 
 -10   4   9       36.64       45.07      6.06 o 
  -9   4   9       13.71       16.84      2.99 o 
  -8   4   9       65.63       66.34      5.85 o 
  -7   4   9       52.04       54.93      5.93 o 
  -6   4   9     1194.46     1122.37     24.42 o 
  -5   4   9      174.02      161.53      6.25 o 
  -4   4   9        8.21        9.65      2.00 o 
  -3   4   9       41.29       47.55      2.98 o 
  -2   4   9      387.91      326.53      9.45 o 
  -1   4   9       53.03       46.21      5.01 o 
   0   4   9       26.32       22.69      2.35 o 
   1   4   9        0.80        1.22      1.37 o 
   2   4   9        2.75        4.68      1.28 o 
   3   4   9       82.46       74.62      3.31 o 
   4   4   9      274.83      275.83     13.14 o 
   5   4   9        6.69        8.91      2.37 o 
   6   4   9        0.16        3.72      2.95 o 
   7   4   9       28.92       40.71      6.11 o 
   8   4   9        9.15       12.38      4.52 o 
 -10   5   9       75.60       96.21     12.65 o 
  -9   5   9      103.48      104.82      8.68 o 
  -8   5   9       46.10       52.91      7.66 o 
  -7   5   9        3.30        6.04      2.09 o 
  -6   5   9      195.81      185.07      7.95 o 
  -5   5   9      299.94      274.49      9.52 o 
  -4   5   9       69.15       69.31      5.50 o 
  -3   5   9        0.13        1.09      1.04 o 
  -2   5   9       25.42       31.18      2.79 o 
  -1   5   9       93.37       75.73      4.01 o 
   0   5   9       71.51       54.77      3.49 o 
   1   5   9       13.87       14.15      2.52 o 
   2   5   9       25.65       25.51      3.22 o 
   3   5   9        9.48       12.91      2.47 o 
   4   5   9      225.24      213.98     10.75 o 
   5   5   9       42.13       44.50      4.61 o 
   6   5   9       10.46       14.01      4.17 o 
   7   5   9        4.24        3.83      3.45 o 
  -8   6   9        2.64        2.68      2.32 o 
  -7   6   9       42.14       42.99      4.39 o 
  -6   6   9        1.36        3.43      2.10 o 
  -5   6   9      241.12      211.05      8.55 o 
  -4   6   9       55.21       65.02      5.11 o 
  -3   6   9       23.67       25.35      4.45 o 
  -2   6   9        4.78       11.94      6.06 o 
  -1   6   9        1.15        4.92      4.85 o 
   0   6   9       55.89       44.52      4.23 o 
   1   6   9        5.17        4.24      2.08 o 
   2   6   9       21.02       19.34      3.20 o 
   3   6   9      104.05      121.04      6.83 o 
   4   6   9        1.22        2.19      2.62 o 
   5   6   9       24.84       21.74      6.29 o 
  -6   7   9       44.85       54.54     10.77 o 
  -5   7   9       16.94       29.34      5.12 o 
  -4   7   9        0.78        2.54      2.71 o 
  -3   7   9       62.28       76.80      8.68 o 
  -2   7   9       12.57       19.63      5.11 o 
  -1   7   9       52.65       56.70      6.91 o 
   0   7   9        5.15        5.93      2.82 o 
   1   7   9       86.20       76.32      7.58 o 
   2   7   9       76.55       79.26      7.52 o 
   3   7   9        1.05       -0.40      2.64 o 
 -10   0  10        5.76        4.12      3.42 o 
  -8   0  10      108.67      115.07      9.61 o 
  -6   0  10       37.54       45.19      6.70 o 
  -4   0  10     1458.87     1452.63     50.38 o 
  -2   0  10       52.31       52.62      4.27 o 
   0   0  10      212.38      195.60     11.71 o 
   2   0  10      230.53      221.05      8.14 o 
   4   0  10      273.77      232.77      9.24 o 
   6   0  10       49.92       46.52      7.82 o 
 -12   1  10       29.50       35.92      5.19 o 
 -11   1  10        2.76        5.15      4.92 o 
 -10   1  10        0.62        3.30      2.32 o 
  -9   1  10       20.23       27.31      4.13 o 
  -8   1  10       95.49       89.48      6.60 o 
  -7   1  10      209.88      188.49     15.63 o 
  -6   1  10        0.01       -0.46      1.15 o 
  -5   1  10        0.26        1.91      1.47 o 
  -4   1  10      127.19      131.43      5.48 o 
  -3   1  10       14.21       14.79      1.82 o 
  -2   1  10      517.52      512.85     10.80 o 
  -1   1  10       87.61       76.30      5.26 o 
   0   1  10        0.12        1.24      1.01 o 
   1   1  10      257.85      258.97     11.84 o 
   2   1  10       42.60       32.48      5.62 o 
   3   1  10        1.65        4.37      1.51 o 
   4   1  10        6.30        5.67      2.13 o 
   5   1  10      332.58      270.80      9.18 o 
   6   1  10       59.26       44.49      4.27 o 
   7   1  10        0.00        1.02      1.82 o 
   8   1  10        7.15       14.83      3.76 o 
 -11   2  10       40.95       44.82      4.64 o 
 -10   2  10       12.27       16.06      3.27 o 
  -9   2  10      180.44      178.32      7.39 o 
  -8   2  10       78.25       76.15      4.91 o 
  -7   2  10      772.57      745.56     15.40 o 
  -6   2  10      125.18      115.38      5.50 o 
  -5   2  10      169.25      162.70      6.42 o 
  -4   2  10      213.06      210.21      7.27 o 
  -3   2  10      162.19      111.78     13.88 o 
  -2   2  10       75.90       61.53      6.57 o 
  -1   2  10       89.89       84.85      4.51 o 
   0   2  10      642.52      605.95     14.03 o 
   1   2  10       14.88       13.98      1.88 o 
   2   2  10      133.38      125.33      5.41 o 
   3   2  10      161.36      160.18      6.28 o 
   4   2  10      126.79      120.78      4.86 o 
   5   2  10       17.45       12.60      2.50 o 
   6   2  10       26.05       27.32      3.54 o 
   7   2  10        3.73       11.70      2.83 o 
   8   2  10       28.40       35.94      4.33 o 
 -11   3  10        0.15        2.30      2.87 o 
 -10   3  10       57.58       57.54      5.19 o 
  -9   3  10      125.65      114.14      5.24 o 
  -8   3  10       67.73       71.13      5.03 o 
  -7   3  10      580.11      560.47     14.70 o 
  -6   3  10     1008.96      969.39     21.85 o 
  -5   3  10      101.79      106.30      5.25 o 
  -4   3  10       24.63       23.08      2.83 o 
  -3   3  10       44.34       45.07      3.03 o 
  -2   3  10      225.60      213.20      6.09 o 
  -1   3  10        1.57        2.35      1.42 o 
   0   3  10       35.31       33.89      3.87 o 
   1   3  10        7.85        9.48      1.68 o 
   2   3  10      503.83      453.40     10.13 o 
   3   3  10       34.33       33.07      3.22 o 
   4   3  10       13.29       15.41      2.00 o 
   5   3  10       15.15       16.14      2.75 o 
   6   3  10       84.95       92.18      8.20 o 
   7   3  10        0.06        3.49      3.13 o 
   8   3  10       67.61      111.84     13.96 o 
 -10   4  10        7.41        7.39      3.41 o 
  -9   4  10       30.19       40.06      4.29 o 
  -8   4  10       10.34       12.93      3.45 o 
  -7   4  10       28.26       27.12      4.37 o 
  -6   4  10       48.41       45.27      4.43 o 
  -5   4  10      170.41      160.26      6.47 o 
  -4   4  10       13.07       18.36      2.62 o 
  -3   4  10       46.31       46.28      3.08 o 
  -2   4  10       39.08       28.61      2.64 o 
  -1   4  10      330.01      276.34      8.67 o 
   0   4  10       41.38       30.47      3.72 o 
   1   4  10       34.48       34.69      2.88 o 
   2   4  10        0.36        4.06      1.27 o 
   3   4  10        6.62        5.93      1.81 o 
   4   4  10       88.40       99.76      7.34 o 
   5   4  10       38.69       37.06      5.49 o 
   6   4  10       25.73       33.36      5.64 o 
   7   4  10      329.51      400.27     17.68 o 
  -9   5  10        0.93        5.03      3.00 o 
  -8   5  10        0.06        2.88      2.17 o 
  -7   5  10       20.68       21.24      3.28 o 
  -6   5  10      184.23      158.17      8.95 o 
  -5   5  10       18.42       13.97      2.76 o 
  -4   5  10        5.40        5.23      2.01 o 
  -3   5  10        6.51        6.63      1.45 o 
  -2   5  10       24.43       18.97      1.98 o 
  -1   5  10       33.01       25.55      2.70 o 
   0   5  10       41.96       40.11      3.91 o 
   1   5  10      157.27      149.37      6.69 o 
   2   5  10      610.53      567.26     15.41 o 
   3   5  10      567.99      555.99     19.68 o 
   4   5  10        0.25        2.62      2.56 o 
   5   5  10        3.61        8.30      3.54 o 
   6   5  10       78.85       97.75      9.32 o 
  -8   6  10       16.12       13.68      2.92 o 
  -7   6  10      129.09      131.09      7.91 o 
  -6   6  10      201.71      178.18      9.93 o 
  -5   6  10       49.49       55.78      5.00 o 
  -4   6  10        1.19        6.36      2.41 o 
  -3   6  10        1.38        2.20      2.32 o 
  -2   6  10       42.06       37.34      5.35 o 
  -1   6  10      122.70      129.97      9.08 o 
   0   6  10        3.29        4.19      2.24 o 
   1   6  10       13.37       17.52      2.97 o 
   2   6  10      215.70      215.87      8.80 o 
   3   6  10      227.48      218.50     13.87 o 
   4   6  10       26.30       34.69      5.25 o 
  -5   7  10       41.02       53.40     12.14 o 
  -4   7  10       64.20       90.98     16.13 o 
  -3   7  10        5.04       -1.29      2.58 o 
  -2   7  10       57.98       54.25      6.89 o 
  -1   7  10       25.41       37.04      5.68 o 
   0   7  10        0.30        7.96      3.29 o 
   1   7  10        3.00        4.45      3.01 o 
   2   7  10       26.03       34.68      5.39 o 
 -11   0  11        5.74       12.15      4.81 o 
  -9   0  11        1.22        2.70      3.10 o 
  -7   0  11       35.94       33.54      6.15 o 
  -5   0  11      184.30      195.32     12.32 o 
  -3   0  11      189.43      181.25     11.24 o 
  -1   0  11        3.45        0.19      1.65 o 
   1   0  11     1008.57      985.71     37.88 o 
   3   0  11        1.00       -0.92      1.98 o 
   5   0  11        0.82       -1.28      2.57 o 
   7   0  11        0.93        1.05      3.54 o 
 -11   1  11       11.35       13.98      3.64 o 
 -10   1  11       15.09       17.00      3.51 o 
  -9   1  11       97.81       98.00      7.41 o 
  -7   1  11      376.96      350.66     15.48 o 
  -6   1  11       28.53       27.81      3.37 o 
  -5   1  11       43.57       43.21      3.88 o 
  -4   1  11      230.14      228.40      7.86 o 
  -3   1  11      257.31      245.20      7.41 o 
  -2   1  11       58.37       52.15      3.33 o 
  -1   1  11      140.59      138.53      4.86 o 
   0   1  11        0.79        3.13      1.25 o 
   1   1  11      509.46      452.83     17.87 o 
   2   1  11      281.79      244.40     15.06 o 
   3   1  11      121.22      108.70      6.40 o 
   4   1  11       63.30       57.95      4.83 o 
   5   1  11       35.57       36.87      4.91 o 
   6   1  11       14.27       12.47      4.62 o 
   7   1  11        0.09        2.47      2.57 o 
   8   1  11        7.43        2.92      2.67 o 
 -11   2  11       57.97       57.25     10.78 o 
 -10   2  11        1.08        2.82      2.68 o 
  -9   2  11        5.09        9.63      2.86 o 
  -8   2  11      185.06      180.17      7.44 o 
  -7   2  11       71.09       73.11      5.11 o 
  -6   2  11        5.81        4.15      1.72 o 
  -5   2  11       60.75       58.69      4.39 o 
  -4   2  11       33.83       32.83      3.40 o 
  -3   2  11      419.65      421.87     15.51 o 
  -2   2  11        0.81        1.48      1.15 o 
  -1   2  11        0.81        3.35      1.49 o 
   0   2  11      138.42      133.11      5.88 o 
   1   2  11     1965.19     1835.13     31.09 o 
   2   2  11      126.93      120.05      5.63 o 
   3   2  11      115.34      112.51      6.02 o 
   4   2  11        7.65        6.09      1.95 o 
   5   2  11       50.90       50.07      4.55 o 
   6   2  11       39.30       55.75      4.90 o 
   7   2  11        3.09        0.25      2.57 o 
 -10   3  11       13.90       21.29      6.61 o 
  -9   3  11      126.52      126.53      6.64 o 
  -8   3  11        0.16        3.04      1.79 o 
  -7   3  11       12.76       19.89      2.93 o 
  -6   3  11       30.13       32.39      3.55 o 
  -5   3  11      244.09      233.80      8.23 o 
  -4   3  11       92.61       85.16      5.04 o 
  -3   3  11       59.27       53.76      3.44 o 
  -2   3  11      203.39      190.80      5.91 o 
  -1   3  11      227.41      202.85      7.29 o 
   0   3  11       13.84       10.47      4.48 o 
   1   3  11      177.55      158.98      5.34 o 
   2   3  11      154.33      150.87      5.34 o 
   3   3  11       69.07       69.51      6.36 o 
   4   3  11       56.73       60.75      4.07 o 
   5   3  11        0.27        1.10      1.89 o 
   6   3  11      145.33      154.90     15.99 o 
   7   3  11        9.33        9.63      6.28 o 
 -10   4  11      141.42      149.42     10.51 o 
  -9   4  11        2.75        2.16      2.99 o 
  -8   4  11       33.45       31.95      4.97 o 
  -7   4  11       49.23       46.64      5.58 o 
  -6   4  11       26.11       23.28      3.14 o 
  -5   4  11        2.87        5.47      2.15 o 
  -4   4  11       61.28       54.26      4.27 o 
  -3   4  11       27.88       31.22      2.74 o 
  -2   4  11      290.33      257.81      7.22 o 
  -1   4  11       98.91      109.52      5.54 o 
   0   4  11       29.91       24.21      7.67 o 
   1   4  11        7.64        6.19      1.62 o 
   2   4  11        8.03        8.59      1.63 o 
   3   4  11        3.22        2.31      1.76 o 
   4   4  11        8.96       12.96      3.35 o 
   5   4  11        0.45        2.62      2.96 o 
   6   4  11        2.33        8.07      3.53 o 
  -9   5  11       20.83       24.28      3.69 o 
  -8   5  11      106.41      107.98      6.90 o 
  -7   5  11       28.88       25.57      3.69 o 
  -6   5  11      552.51      492.02     14.61 o 
  -5   5  11       48.84       59.35      5.07 o 
  -4   5  11       47.25       45.00      4.40 o 
  -3   5  11        1.21        1.01      1.38 o 
  -2   5  11       75.92       60.33      3.42 o 
  -1   5  11      303.23      255.68      7.73 o 
   0   5  11        0.17        0.27      1.53 o 
   1   5  11        5.29        7.45      2.20 o 
   2   5  11        7.81        9.44      2.46 o 
   3   5  11        4.50        5.08      2.30 o 
   4   5  11       18.82       23.05      4.14 o 
   5   5  11        0.03       -1.52      3.05 o 
  -7   6  11        0.25        5.39      2.38 o 
  -6   6  11      135.89      110.86      7.03 o 
  -5   6  11       12.86       21.99      3.33 o 
  -4   6  11       35.05       44.18      4.53 o 
  -3   6  11       27.07       27.52      4.72 o 
  -2   6  11        1.16        7.44      2.83 o 
  -1   6  11        0.66       -0.30      2.17 o 
   0   6  11        0.65        2.30      1.91 o 
   1   6  11      133.26      146.60      7.28 o 
   2   6  11        0.16        3.32      2.20 o 
   3   6  11      233.80      239.05      9.51 o 
  -4   7  11        0.36        0.94      2.76 o 
  -3   7  11       57.16       71.07      7.81 o 
  -2   7  11       37.06       49.74      6.56 o 
  -1   7  11        0.00       -0.01      2.87 o 
   0   7  11        2.75       -1.31      2.62 o 
   1   7  11       35.67       56.68      6.83 o 
 -10   0  12       20.61       34.52      7.10 o 
  -8   0  12       66.43       76.99      9.51 o 
  -6   0  12      126.81      124.67     10.15 o 
  -4   0  12       53.92       50.20      6.96 o 
  -2   0  12      162.26      145.29      7.14 o 
   0   0  12     1262.12     1270.40     47.27 o 
   2   0  12      513.46      478.80     23.16 o 
   4   0  12      168.90      156.17     12.24 o 
   6   0  12      135.93      137.98     13.39 o 
 -11   1  12       87.76       93.02     14.54 o 
 -10   1  12        9.56       17.05      3.74 o 
  -9   1  12       28.10       19.12      3.87 o 
  -8   1  12      227.85      217.03     14.73 o 
  -7   1  12      230.52      237.20     10.56 o 
  -6   1  12       32.33       34.38      3.71 o 
  -5   1  12      210.69      208.28      7.86 o 
  -4   1  12        8.70        9.32      2.17 o 
  -3   1  12       10.90       15.36      2.25 o 
  -2   1  12        1.12        1.55      1.29 o 
  -1   1  12        4.18        3.03      1.15 o 
   0   1  12       45.54       44.82      4.46 o 
   1   1  12       41.82       40.02     12.45 o 
   2   1  12        0.86        1.77      2.06 o 
   3   1  12       23.99        5.82      8.54 o 
   4   1  12       84.60       61.96      8.33 o 
   5   1  12        0.79        5.01      2.51 o 
   6   1  12       25.17       19.57      4.32 o 
   7   1  12        1.26       -1.26      2.52 o 
 -11   2  12        0.08        1.72      2.76 o 
 -10   2  12      123.69      137.41      8.72 o 
  -9   2  12       18.82       24.16      5.55 o 
  -8   2  12      524.66      519.27     14.68 o 
  -7   2  12      131.38      151.53      6.88 o 
  -6   2  12      103.28      107.34      5.89 o 
  -5   2  12       38.70       35.47      3.69 o 
  -4   2  12      508.20      481.17     16.46 o 
  -3   2  12       45.08       43.49      3.25 o 
  -2   2  12        1.66        3.37      1.47 o 
  -1   2  12        1.86        0.94      1.53 o 
   0   2  12       26.53       27.89      2.72 o 
   1   2  12       25.15       24.81      2.57 o 
   2   2  12       48.69       51.35      7.19 o 
   3   2  12        4.96        7.32      2.03 o 
   4   2  12      184.36      171.52     10.71 o 
   5   2  12        0.00        1.12      2.33 o 
   6   2  12        1.60        2.36      2.63 o 
   7   2  12        6.91        6.64      4.76 o 
 -10   3  12       97.88      102.18      8.80 o 
  -9   3  12        6.35       10.71      2.70 o 
  -8   3  12      151.24      164.46      7.36 o 
  -7   3  12       25.18       31.19      3.77 o 
  -6   3  12        1.39        5.06      2.01 o 
  -5   3  12        0.18       -0.80      1.61 o 
  -4   3  12        7.94       10.46      2.17 o 
  -3   3  12      374.76      336.20      8.73 o 
  -2   3  12       94.70       75.26      4.21 o 
  -1   3  12       92.78       91.85      5.33 o 
   0   3  12        4.59        4.63      1.73 o 
   1   3  12       11.80       11.86      2.01 o 
   2   3  12       14.62       15.50      2.26 o 
   3   3  12        0.06        2.03      1.53 o 
   4   3  12       64.47       66.34      4.40 o 
   5   3  12       38.10       42.18      4.29 o 
   6   3  12        7.73       15.63      6.81 o 
  -9   4  12       31.77       25.54      4.98 o 
  -8   4  12        0.07        2.80      2.87 o 
  -7   4  12        3.42        4.54      2.90 o 
  -6   4  12       20.35       25.35      3.42 o 
  -5   4  12       35.00       39.12      4.37 o 
  -4   4  12       43.37       54.81      4.53 o 
  -3   4  12      215.08      192.62      6.27 o 
  -2   4  12       33.34       29.08      2.76 o 
  -1   4  12        9.27        6.89      2.07 o 
   0   4  12       17.23       11.01      4.86 o 
   1   4  12       27.03       23.27      3.05 o 
   2   4  12      128.70      127.61      4.68 o 
   3   4  12       77.87       75.47      5.24 o 
   4   4  12       32.28       30.17      3.86 o 
   5   4  12        1.89       -0.91      6.49 o 
  -8   5  12      139.02      153.25      8.06 o 
  -7   5  12       40.91       40.03     11.88 o 
  -6   5  12       43.23       44.64      7.30 o 
  -5   5  12        0.85        6.57      2.39 o 
  -4   5  12      128.46      125.02      6.97 o 
  -3   5  12       22.37       28.73      2.63 o 
  -2   5  12        0.00        2.99      1.40 o 
  -1   5  12        1.07        7.22      1.94 o 
   0   5  12       31.98       30.29      4.38 o 
   1   5  12        0.67        1.24      1.59 o 
   2   5  12        0.01       -0.78      1.56 o 
   3   5  12       25.89       26.67      6.48 o 
   4   5  12        9.00       17.66      4.23 o 
  -6   6  12        1.30        1.30      2.26 o 
  -5   6  12       68.68       90.50      8.90 o 
  -4   6  12        0.13        2.63      4.00 o 
  -3   6  12       20.92       22.10      6.61 o 
  -2   6  12       22.34       28.12      6.98 o 
  -1   6  12       10.93       18.45      4.01 o 
   0   6  12       11.79       13.46      2.87 o 
   1   6  12      186.20      167.89      7.83 o 
   2   6  12      210.29      214.17      8.98 o 
  -9   0  13     1337.72     1329.73     51.61 o 
  -7   0  13      129.21      134.99     12.41 o 
  -5   0  13       72.41       62.78      8.46 o 
  -3   0  13      441.47      438.28     21.15 o 
  -1   0  13      149.79      142.73      7.41 o 
   1   0  13     1174.61     1075.57     42.13 o 
   3   0  13       25.64       20.64      5.40 o 
   5   0  13        8.69       14.88      4.68 o 
 -10   1  13        2.47        3.76      2.85 o 
  -9   1  13      118.92      113.81     12.36 o 
  -8   1  13       56.70       60.44     12.19 o 
  -7   1  13       28.60       40.71      9.11 o 
  -6   1  13        0.03        1.23      1.98 o 
  -5   1  13      119.98      112.06      7.51 o 
  -4   1  13       17.46       17.39      3.78 o 
  -3   1  13        3.01        1.10      1.69 o 
  -2   1  13       79.58       66.82      4.62 o 
  -1   1  13      300.58      293.19      7.92 o 
   0   1  13     1210.72     1183.70     25.26 o 
   1   1  13      244.75      217.10     13.22 o 
   2   1  13       29.27       30.25      5.45 o 
   3   1  13        1.45        0.91      1.87 o 
   4   1  13       12.35        8.23      2.64 o 
   5   1  13       10.60       12.84      3.21 o 
   6   1  13       67.46       78.59      7.87 o 
 -10   2  13       13.94        9.65      3.54 o 
  -9   2  13      168.74      183.90      9.81 o 
  -8   2  13        1.09        1.68      2.10 o 
  -7   2  13        8.75       12.99      2.80 o 
  -6   2  13        4.03        4.82      2.15 o 
  -5   2  13       73.20       76.16     11.71 o 
  -4   2  13       43.23       49.62      4.40 o 
  -3   2  13        1.38        1.88      1.47 o 
  -2   2  13        0.69        2.19      1.45 o 
  -1   2  13       29.23       28.51      3.44 o 
   0   2  13        7.72        8.40      1.81 o 
   1   2  13        1.71        0.91      1.43 o 
   2   2  13        7.93        7.16      1.86 o 
   3   2  13       97.08       88.94     11.59 o 
   4   2  13        8.72       16.88      3.67 o 
   5   2  13        8.66       10.66      5.82 o 
   6   2  13       39.64       52.25      6.89 o 
  -9   3  13       26.46       29.55      3.94 o 
  -8   3  13        9.40       13.13      2.87 o 
  -7   3  13       10.74       10.04      5.66 o 
  -6   3  13       33.53       33.70      3.93 o 
  -5   3  13        5.99        6.35      2.19 o 
  -4   3  13        1.72        1.25      1.78 o 
  -3   3  13       24.26       21.05      3.15 o 
  -2   3  13       15.85       11.57      4.55 o 
  -1   3  13       97.67       93.05      5.74 o 
   0   3  13       76.41       66.17      4.90 o 
   1   3  13       59.74       63.38      4.07 o 
   2   3  13        5.31        5.54      1.78 o 
   3   3  13      166.51      159.98      6.08 o 
   4   3  13        1.66        5.48      2.56 o 
   5   3  13      218.80      256.42     18.87 o 
  -8   4  13       58.16       69.74     13.13 o 
  -7   4  13        1.02       -0.78      5.08 o 
  -6   4  13       38.02       47.44      4.59 o 
  -5   4  13       29.37       32.55      3.79 o 
  -4   4  13       51.91       66.26      9.58 o 
  -3   4  13        4.61        3.13      1.59 o 
  -2   4  13      129.84      119.68      6.54 o 
  -1   4  13        0.62        1.76      1.70 o 
   0   4  13      112.69      111.42     10.68 o 
   1   4  13        5.61        7.69      2.28 o 
   2   4  13       62.93       75.86      4.58 o 
   3   4  13        0.03        1.79      2.49 o 
   4   4  13       75.73       83.64     11.26 o 
  -7   5  13        7.86       12.24      4.16 o 
  -6   5  13       20.90       26.61      3.93 o 
  -5   5  13       49.07       67.00     10.32 o 
  -4   5  13      182.46      187.11     10.05 o 
  -3   5  13       54.54       47.81      3.39 o 
  -2   5  13       86.40      104.78      4.72 o 
  -1   5  13       36.83       39.22      4.33 o 
   0   5  13       83.89       93.25      7.47 o 
   1   5  13        7.13        7.51      2.48 o 
   2   5  13       56.99       66.55      5.37 o 
   3   5  13      181.51      186.31     10.27 o 
  -5   6  13       34.88       40.59      4.69 o 
  -4   6  13       47.29       43.74      7.02 o 
  -3   6  13        0.89        4.98      2.94 o 
  -2   6  13        0.70        7.99      3.16 o 
  -1   6  13        4.70        4.75      7.47 o 
   0   6  13        4.17        3.64      2.50 o 
 -10   0  14       36.79       39.63      8.09 o 
  -8   0  14       16.67       14.06      4.96 o 
  -6   0  14      224.52      210.12     14.49 o 
  -4   0  14       10.69       14.67      4.32 o 
  -2   0  14       24.36       27.89      4.27 o 
   0   0  14        4.85        4.80      2.66 o 
   2   0  14        0.72        4.02      2.99 o 
   4   0  14       20.52       29.23      6.30 o 
 -10   1  14       77.27       75.96     10.93 o 
  -9   1  14      139.24      166.88      9.57 o 
  -8   1  14      116.92      130.08      9.03 o 
  -7   1  14       20.31       17.06      5.45 o 
  -6   1  14        4.25        5.37      2.79 o 
  -5   1  14        0.85       -0.30      2.36 o 
  -4   1  14        9.24        7.12      2.72 o 
  -3   1  14       23.76       27.71      4.13 o 
  -2   1  14      133.62      134.03      6.80 o 
  -1   1  14      906.68      872.60     18.54 o 
   0   1  14      434.92      403.34     11.81 o 
   1   1  14       54.40       66.44      5.07 o 
   2   1  14       31.70       34.54      5.48 o 
   3   1  14        1.56        0.94      2.18 o 
   4   1  14      131.48      141.76     13.71 o 
   5   1  14       40.96       56.64     11.41 o 
  -9   2  14        2.36        2.49      2.93 o 
  -8   2  14       18.32       31.15      4.07 o 
  -7   2  14        1.12        0.11      1.94 o 
  -6   2  14       85.99       92.96     10.03 o 
  -5   2  14       74.30       81.02      6.66 o 
  -4   2  14       65.47       62.88      5.10 o 
  -3   2  14      182.67      175.46      6.25 o 
  -2   2  14       58.30       53.25      3.92 o 
  -1   2  14        0.00        2.72      1.57 o 
   0   2  14        8.59       10.23      2.06 o 
   1   2  14       36.48       36.17      3.85 o 
   2   2  14       75.04       67.98      6.37 o 
   3   2  14       87.98       88.47      7.57 o 
   4   2  14       59.32       61.20     13.41 o 
   5   2  14       54.29       58.49      7.78 o 
  -9   3  14        1.01        0.24      2.23 o 
  -8   3  14        3.29        9.77      2.83 o 
  -7   3  14       14.19       12.93      3.38 o 
  -6   3  14      172.68      159.02      7.96 o 
  -5   3  14        5.86        8.52      2.47 o 
  -4   3  14       71.03       61.07      5.18 o 
  -3   3  14       12.67        9.16      1.99 o 
  -2   3  14       87.63       97.75      5.07 o 
  -1   3  14      112.74      106.54      6.24 o 
   0   3  14       53.05       62.41      7.03 o 
   1   3  14       53.31       58.19      4.15 o 
   2   3  14        0.61       -0.65      1.81 o 
   3   3  14        3.31        3.39      2.11 o 
   4   3  14        0.79       -1.14      2.28 o 
  -8   4  14      111.31      125.55      9.86 o 
  -7   4  14       29.47       28.31      5.36 o 
  -6   4  14       87.58      104.55      6.75 o 
  -5   4  14       59.29       76.93      5.82 o 
  -4   4  14        1.51        0.96      1.91 o 
  -3   4  14       21.71       14.57      2.38 o 
  -2   4  14       96.34      100.10      5.25 o 
  -1   4  14       58.35       64.46      5.24 o 
   0   4  14       34.76       42.00      4.34 o 
   1   4  14       50.72       64.47      5.15 o 
   2   4  14        3.74        3.89      2.09 o 
   3   4  14       11.23       18.35      4.06 o 
  -6   5  14       26.65       36.49      5.78 o 
  -5   5  14        2.34        3.52      3.15 o 
  -4   5  14       23.59       26.90      4.69 o 
  -3   5  14       99.14      118.60      5.49 o 
  -2   5  14        6.72       10.52      2.30 o 
  -1   5  14       15.80       19.65      3.10 o 
   0   5  14       18.57       14.94      3.48 o 
   1   5  14       20.86       22.54      4.29 o 
  -9   0  15      726.89      821.03     37.19 o 
  -7   0  15        2.54       -1.19      3.45 o 
  -5   0  15       37.94       38.30      6.99 o 
  -3   0  15       30.60       30.09      6.51 o 
  -1   0  15     1770.33     1744.42     43.08 o 
   1   0  15        3.91        8.61      4.20 o 
   3   0  15      121.35      112.68     11.97 o 
  -9   1  15       43.95       54.16      6.52 o 
  -8   1  15        9.31       13.39      3.49 o 
  -7   1  15        1.31        4.74      2.92 o 
  -6   1  15        3.03        1.91      2.61 o 
  -5   1  15       59.66       65.57      6.61 o 
  -4   1  15       37.96       44.70      5.42 o 
  -3   1  15        6.23        0.53      2.58 o 
  -2   1  15       20.32       23.00      3.21 o 
  -1   1  15      178.91      189.10      6.62 o 
   0   1  15        0.78        2.69      1.55 o 
   1   1  15        2.67        3.20      2.27 o 
   2   1  15       37.47       43.49      5.43 o 
   3   1  15       32.75       33.88      4.80 o 
  -8   2  15        2.45        9.24      6.75 o 
  -7   2  15        1.27        1.42      2.60 o 
  -6   2  15       54.07       63.20      7.10 o 
  -5   2  15       31.96       37.66      7.38 o 
  -4   2  15        0.54        1.44      2.02 o 
  -3   2  15       23.36       22.65      2.87 o 
  -2   2  15       25.82       28.88      3.12 o 
  -1   2  15       47.71       55.79      6.87 o 
   0   2  15        0.37        0.07      1.88 o 
   1   2  15        0.42        1.18      1.91 o 
   2   2  15       42.84       43.75      4.63 o 
   3   2  15       73.94       78.12      6.11 o 
   4   2  15        8.67       19.75      4.20 o 
  -8   3  15        0.45       -1.09      2.17 o 
  -7   3  15       48.97       55.29      5.48 o 
  -6   3  15       10.39        7.63      2.77 o 
  -5   3  15       66.82       87.54      6.37 o 
  -4   3  15       15.65       15.49      3.08 o 
  -3   3  15        0.91        5.48      1.86 o 
  -2   3  15        0.43        0.55      1.60 o 
  -1   3  15        4.49        5.69      1.92 o 
   0   3  15       17.85       21.32      3.31 o 
   1   3  15       77.03       85.09      5.14 o 
   2   3  15      127.94      147.01      6.34 o 
   3   3  15        0.31       -1.14      2.27 o 
  -6   4  15        1.26        3.47      2.51 o 
  -5   4  15       25.72       31.43      4.10 o 
  -4   4  15       19.38       21.87      3.36 o 
  -3   4  15        3.35        6.08      2.11 o 
  -2   4  15        0.00       -0.83      1.68 o 
  -1   4  15        0.01        0.73      1.86 o 
   0   4  15        0.27        1.14      2.23 o 
   1   4  15        0.98        4.43      2.36 o 
   2   4  15      126.26      128.92      7.14 o 
  -4   5  15       11.30       23.41      6.33 o 
  -3   5  15      111.26       99.38      5.55 o 
  -2   5  15        0.01       -0.42      1.75 o 
  -1   5  15        9.31       11.18      4.05 o 
  -8   0  16        0.45       -1.39      4.12 o 
  -6   0  16       68.00       65.59      9.58 o 
  -4   0  16        3.89        4.55      4.37 o 
  -2   0  16      199.58      195.63      9.97 o 
   0   0  16        3.81        6.28      3.09 o 
   2   0  16       49.67       48.74      8.93 o 
  -8   1  16        4.67        3.09      6.70 o 
  -7   1  16        9.09       12.50      5.09 o 
  -6   1  16       16.93       18.98      4.07 o 
  -5   1  16      215.01      224.38     11.29 o 
  -4   1  16        1.34        1.58      2.50 o 
  -3   1  16       55.41       64.16      6.59 o 
  -2   1  16      106.77      112.29      6.73 o 
  -1   1  16       86.74      103.05      5.67 o 
   0   1  16        0.50        2.08      2.10 o 
   1   1  16        2.82        4.92      2.50 o 
   2   1  16        5.46       10.17      2.91 o 
   3   1  16        4.08        5.61      3.19 o 
  -7   2  16       50.05       33.57     27.55 o 
  -6   2  16        0.08        3.12      3.30 o 
  -5   2  16       53.99       68.89      7.72 o 
  -4   2  16        5.16       10.15      3.34 o 
  -3   2  16       64.38       66.88      5.48 o 
  -2   2  16      457.48      433.17     12.98 o 
  -1   2  16       35.16       39.96      4.30 o 
   0   2  16       45.16       55.47      4.03 o 
   1   2  16        4.16        6.11      2.47 o 
   2   2  16       25.80       33.22      4.20 o 
  -6   3  16        2.76        3.54      2.47 o 
  -5   3  16       12.58        9.45      5.57 o 
  -4   3  16       18.13       10.71      6.34 o 
  -3   3  16       24.14       23.34      3.06 o 
  -2   3  16      138.48      146.25      6.51 o 
  -1   3  16        0.06        0.91      1.85 o 
   0   3  16       21.63       31.39      4.11 o 
   1   3  16       71.46       83.96      7.79 o 
  -4   4  16       12.50       21.89      3.72 o 
  -3   4  16        1.22        5.93      2.06 o 
  -2   4  16        6.44        6.89      2.29 o 
  -1   4  16        4.92        4.25      2.06 o 
  -7   0  17        0.31        3.96      5.17 o 
  -5   0  17       56.24       57.21      9.76 o 
  -3   0  17       20.72       18.04      6.15 o 
  -1   0  17        8.24       12.99      3.56 o 
   1   0  17       64.81       68.61      7.52 o 
  -6   1  17       55.44       54.90      6.73 o 
  -5   1  17       54.04       73.04      7.54 o 
  -4   1  17       43.35       59.73      6.67 o 
  -3   1  17       24.52       30.55      6.29 o 
  -2   1  17      221.65      231.08      9.28 o 
  -1   1  17       89.12       99.88      5.84 o 
   0   1  17        6.99       10.39      2.76 o 
   1   1  17       44.79       52.04      4.79 o 
  -6   2  17        0.15        4.10      3.26 o 
  -5   2  17        2.79        1.55      3.18 o 
  -4   2  17        0.01        4.27      3.17 o 
  -3   2  17       37.87       39.99      5.55 o 
  -2   2  17       25.13       30.20      4.10 o 
  -1   2  17       26.94       40.56      4.70 o 
   0   2  17        7.82       16.25      3.68 o 
  -4   3  17        0.08        3.49      2.57 o 
  -3   3  17       13.25       16.00      2.83 o 
  -2   3  17        3.21        5.28      2.33 o 
  -4   0  18        0.23        0.39      3.72 o 
  -2   0  18      110.77      118.11     13.65 o 
  -3   1  18      213.89      214.89     11.60 o 
                                                 
